# Supplementary material for: Oncogenic RAS drives the CRAF‐dependent extracellular vesicle uptake mechanism coupled with metastasis
Source: J Extracell Vesicles. 2021 Jun 10;10(8):e12091. doi: 10.1002/jev2.12091 (PMC8191585; doi:10.1002/jev2.12091)
Supplement: Supplementary file 4 — Supporting information. [file JEV2-10-e12091-s005.xlsx]

## Sheet: Table
Supplementary table 1. Proteomics of IEC18 EVs and RAS3 EVs
Name	Accession Number	Gene symbol	Molecular Weight	T-Test (p < 0.05)	Fold Change (RAS3 EVs/IEC18 EVs)	Average nomalized total TIC		Nomalized total TIC						Total spectral count
						IEC18 EVs	RAS3 EVs	IEC18 EVs			RAS3 EVs			IEC18 EVs			RAS3 EVs
								1	2	3	1	2	3	1	2	3	1	2	3
Fibronectin	A0A096P6L8_RAT	Fn1	272 kDa	0.34	0.8	8.85333e+09	7.07333e+09	8530000000	9300000000	8730000000	6070000000	4850000000	10300000000	2683	3157	1751	1175	832	3510
Lactadherin	MFGM_RAT	Mfge8	47 kDa	0.007	2.4	2130000000	5170000000	1680000000	2960000000	1750000000	5840000000	5300000000	4370000000	313	553	253	600	613	918
Heat shock cognate 71 kDa protein	HSP7C_RAT	Hspa8	71 kDa	0.021	5.1	346000000	1770000000	143000000	741000000	154000000	1480000000	2430000000	1400000000	78	195	70	249	345	437
Versican core protein (Fragments)	CSPG2_RAT	Vcan	300 kDa	0.0018	13	137800000	1.76333e+09	14200000	389000000	10200000	1740000000	1460000000	2090000000	31	133	10	320	259	542
Versican core protein	D4A8Y6_RAT	Vcan	332 kDa	0.0017	14	7.83333e+07	1.10267e+09	0	235000000	0	1130000000	898000000	1280000000		103		254	198	431
Programmed cell death 6-interacting protein	A0A140TAA4_RAT	Pdcd6ip	96 kDa	0.017	7	121100000	843000000	42100000	282000000	39200000	782000000	1150000000	597000000	32	113	29	181	214	193
Syntenin-1	SDCB1_RAT	Sdcbp	32 kDa	0.012	8.3	1.00667e+08	839000000	37500000	225000000	39500000	949000000	1040000000	528000000	37	114	23	196	165	216
Histone H4	H4_RAT	Hist1h4b	11 kDa	0.1	0.5	1585000000	7.67667e+08	2290000000	965000000	1500000000	716000000	820000000	767000000	550	183	188	61	82	103
RCG23287, isoform CRA_a	Q6PED0_RAT	Rps27a	18 kDa	0.013	4.1	130500000	540000000	96800000	210000000	84700000	498000000	708000000	414000000	44	49	36	79	111	92
Histone H2A	D3ZVK7_RAT	Hist1h2ak	14 kDa	0.015	0.6	8.05333e+08	4.95667e+08	925000000	669000000	822000000	511000000	496000000	480000000	76	42	43	27	23	90
Galectin-3-binding protein	LG3BP_RAT	Lgals3bp	64 kDa	0.21	1.7	2.89667e+08	4.94333e+08	197000000	537000000	135000000	600000000	471000000	412000000	77	134	45	113	104	165
Prostaglandin F2 receptor negative regulator	F1M790_RAT	Ptgfrn	99 kDa	0.018	5.1	92200000	4.72333e+08	28300000	227000000	21300000	493000000	585000000	339000000	23	80	20	113	118	124
Histone H2B	D3ZNH4_RAT	Hist1h2bo	15 kDa	0.058	0.4	1252000000	4.65667e+08	1750000000	726000000	1280000000	370000000	512000000	515000000	306	150	138	46	63	125
Collagen alpha-2(I) chain	F1LS40_RAT	Col1a2	130 kDa	0.0049	0.2	2890000000	4.47333e+08	2630000000	2310000000	3730000000	495000000	509000000	338000000	958	1092	873	151	150	182
Serine protease HTRA1	HTRA1_RAT	Htra1	51 kDa	0.003	6.2	6.56667e+07	4.08667e+08	43500000	128000000	25500000	471000000	327000000	428000000	23	35	15	82	79	134
Annexin A2	ANXA2_RAT	Anxa2	39 kDa	0.021	2.1	1.93333e+08	4.08667e+08	193000000	216000000	171000000	355000000	523000000	348000000	89	96	61	95	105	197
Collagen type VI alpha 1 chain	D3ZUL3_RAT	Col6a1	109 kDa	0.018	8.6	4.36667e+07	376000000	0	131000000	0	433000000	228000000	467000000		53		112	72	135
Actin, cytoplasmic 1	ACTB_RAT	Actb	42 kDa	0.002	2.5	1.38333e+08	3.39333e+08	113000000	169000000	133000000	301000000	380000000	337000000	32	44	38	51	76	69
Uncharacterized protein	F1LTJ5_RAT		263 kDa	0.29	0.7	394000000	288000000	298000000	359000000	525000000	288000000	193000000	383000000	176	177	206	144	100	210
Heat shock 70 kDa protein 1A	HS71A_RAT	Hspa1a	70 kDa	0.0026		0	2.78667e+08	0	0	0	263000000	357000000	216000000				34	46	51
Collagen type VI alpha 2 chain	F1LNH3_RAT	Col6a2	110 kDa	0.0074	11	2.47667e+07	2.76333e+08	0	74300000	0	347000000	196000000	286000000		35		75	51	86
Nidogen-2	NID2_RAT	Nid2	153 kDa	0.0017	7.6	35600000	2.71333e+08	16000000	53600000	37200000	323000000	221000000	270000000	20	48	31	111	83	116
Lysyl oxidase-like 3	D3ZP82_RAT	Loxl3	84 kDa	0.025	6	42960000	258000000	2880000	100000000	26000000	348000000	266000000	160000000	5	44	15	90	64	83
Fibulin-1	D3ZQ25_RAT	Fbln1	78 kDa	0.012	15	1.72333e+07	255000000	17800000	15900000	18000000	354000000	167000000	244000000	8	7	8	56	32	62
Serum albumin	A0A0G2JSH5_RAT	Alb	69 kDa	0.011	4	6.38333e+07	2.53333e+08	57000000	48900000	85600000	237000000	192000000	331000000	14	13	20	24	21	44
Glypican-1	Q6P7Q2_RAT	Gpc1	62 kDa	0.0041	44	5492000	244000000	676000	15800000	0	324000000	205000000	203000000	2	11		91	66	105
Annexin	Q6IMZ3_RAT	Anxa6	76 kDa	0.013	5.2	4.56333e+07	2.38333e+08	43800000	68100000	25000000	190000000	325000000	200000000	46	51	19	83	101	107
78 kDa glucose-regulated protein	GRP78_RAT	Hspa5	72 kDa	0.0066	4.3	52000000	2.26333e+08	28100000	97800000	30100000	214000000	274000000	191000000	15	23	14	39	42	58
Glia-derived nexin	G3V7Z4_RAT	Serpine2	44 kDa	0.016	14	14500000	2.04333e+08	0	43500000	0	288000000	132000000	193000000		28		85	47	92
Procollagen C-endopeptidase enhancer 1	PCOC1_RAT	Pcolce	50 kDa	< 0.00010	0.3	577000000	173000000	562000000	583000000	586000000	189000000	156000000	174000000	213	231	135	62	49	70
Integrin beta	A0A0G2JSK5_RAT	Itgb1	88 kDa	0.048	3.6	4.85333e+07	1.72667e+08	19800000	109000000	16800000	193000000	215000000	110000000	13	37	10	54	51	45
Fibronectin (Fragment)	P97624_RAT		9 kDa	0.9	1	1.48667e+08	1.44667e+08	183000000	143000000	120000000	103000000	142000000	189000000	29	34	14	13	12	30
Calpain-5	G3V7U6_RAT	Capn5	85 kDa	0.024	12	11200000	132200000	0	33600000	0	136000000	186000000	74600000		27		59	68	51
Transitional endoplasmic reticulum ATPase	TERA_RAT	Vcp	89 kDa	0.31	0.7	1.96333e+08	132000000	120000000	165000000	304000000	140000000	133000000	123000000	73	100	101	65	56	64
Hemoglobin subunit beta-1	HBB1_RAT	Hbb	16 kDa	0.027	5.9	2.12667e+07	1.26133e+08	35700000	28100000	0	123000000	78400000	177000000	4	5		9	8	32
Keratin, type II cytoskeletal 1	K2C1_RAT	Krt1	65 kDa	0.33	2	61500000	1.22967e+08	18000000	46500000	120000000	210000000	105000000	53900000	8	15	22	36	20	19
Keratin, type II cytoskeletal 5	A0A0G2K509_RAT	Krt5	63 kDa	0.47	1.9	62100000	120000000	19000000	46300000	121000000	230000000	130000000	0	9	14	25	43	29
Major vault protein	MVP_RAT	Mvp	96 kDa	0.0033	5.8	1.89767e+07	1.10667e+08	6480000	47200000	3250000	110000000	105000000	117000000	9	43	5	61	61	64
Annexin A5	ANXA5_RAT	Anxa5	36 kDa	0.5	1.2	83400000	100900000	65200000	102000000	83000000	98700000	139000000	65000000	33	47	31	40	55	47
Fibulin-1	B1WC21_RAT	Fbln1	75 kDa	0.37		0	93000000	0	0	0	279000000	0	0				42
Integrin alpha 3 variant A	D3ZCG9_RAT	Itga3	117 kDa	0.1	2.8	3.26067e+07	91000000	12200000	75700000	9920000	90300000	122000000	60700000	12	33	10	32	48	38
Tetraspanin	B0BNE7_RAT	Tspan7	28 kDa	0.021	30	3050000	90400000	0	9150000	0	63400000	137000000	70800000		6		24	40	35
Integrin subunit alpha 6	G3V667_RAT	Itga6	119 kDa	0.022	7.7	11700000	9.00333e+07	0	35100000	0	84400000	124000000	61700000		32		48	58	53
Annexin A1	ANXA1_RAT	Anxa1	39 kDa	0.78	0.9	88700000	8.38667e+07	81700000	91700000	92700000	80000000	113000000	58600000	45	46	44	38	43	36
Keratin, type II cytoskeletal 6A	K2C6A_RAT	Krt6a	59 kDa	0.48	1.9	41800000	8.10667e+07	0	34400000	91000000	150000000	93200000	0		12	18	27	23
Immunoglobulin superfamily, member 8	A0A140TAA1_RAT	Igsf8	65 kDa	0.025	3.9	2.05467e+07	8.02667e+07	7240000	40400000	14000000	67100000	108000000	65700000	7	19	11	27	35	29
DnaJ homolog subfamily A member 1	DNJA1_RAT	Dnaja1	45 kDa	0.1	8.3	9580000	7.93333e+07	2130000	25400000	1210000	53800000	143000000	41200000	4	28	2	29	61	27
Glyceraldehyde-3-phosphate dehydrogenase	G3P_RAT	Gapdh	36 kDa	0.00036	3.1	2.55333e+07	78100000	27500000	29000000	20100000	82200000	70500000	81600000	17	16	12	27	31	30
Keratin, type I cytoskeletal 10	K1C10_RAT	Krt10	57 kDa	0.4	1.6	5.00333e+07	77600000	20900000	26200000	103000000	86700000	92900000	53200000	16	13	31	30	28	22
Inter-alpha-trypsin inhibitor heavy chain 2	D3ZFH5_RAT	Itih2	92 kDa	0.083	2.7	2.75533e+07	7.53333e+07	7960000	57300000	17400000	76000000	50300000	99700000	6	16	10	16	15	27
Keratin, type II cytoskeletal 5	K2C5_RAT	Krt5	62 kDa	0.27	2.1	34330000	73700000	9090000	23500000	70400000	115000000	75100000	31000000	8	12	24	33	26	28
Elongation factor 1-alpha 1	EF1A1_RAT	Eef1a1	50 kDa	0.021	1.9	3.60333e+07	6.76333e+07	37400000	38600000	32100000	65800000	54300000	82800000	18	13	14	18	18	21
Myeloid-associated differentiation marker	MYADM_RAT	Myadm	35 kDa	0.017	5.2	1.25833e+07	66000000	8910000	19500000	9340000	65200000	89200000	43600000	5	8	5	18	22	21
Collagen alpha-1(I) chain	CO1A1_RAT	Col1a1	138 kDa	0.00071	0.01	5.98333e+09	6.36333e+07	5560000000	5170000000	7220000000	61600000	77300000	52000000	970	899	845	28	39	30
Tetraspanin	B0BN20_RAT	Tspan6	28 kDa	0.011	5.2	12170000	6.34667e+07	8840000	17700000	9970000	61500000	83600000	45300000	8	10	7	17	19	15
Tetraspanin	Q6P9V1_RAT	Cd81	26 kDa	0.016	10	6.15667e+06	61800000	7400000	9190000	1880000	70000000	80500000	34900000	7	10	2	34	29	28
Collagen type V alpha 2 chain	F1LQ00_RAT	Col5a2	145 kDa	0.12	2.1	2.83333e+07	5.91333e+07	26300000	48000000	10700000	63200000	76300000	37900000	27	34	10	28	34	23
Ectonucleotide pyrophosphatase/phosphodiesterase family member 1	ENPP1_RAT	Enpp1	103 kDa	0.03	11	5300000	5.79333e+07	0	15900000	0	51300000	86500000	36000000		14		36	43	21
CD44 antigen	CD44_RAT	Cd44	56 kDa	0.025	11	5220000	5.71667e+07	2000000	12200000	1460000	43800000	86000000	41700000	2	9	2	15	29	25
Tubulin alpha-1B chain	TBA1B_RAT	Tuba1b	50 kDa	0.0005	2	2.67333e+07	5.41333e+07	24700000	28800000	26700000	54200000	58200000	50000000	22	20	22	25	28	29
CD9 antigen	CD9_RAT	Cd9	25 kDa	0.013	6.5	8.20667e+06	5.37333e+07	2720000	21900000	0	62500000	61500000	37200000	3	9		15	12	12
L-lactate dehydrogenase A chain	LDHA_RAT	Ldha	36 kDa	0.0011	3.6	1.46667e+07	5.31667e+07	15500000	15100000	13400000	49000000	62300000	48200000	13	11	9	20	22	28
GTPase HRas	RASH_RAT	Hras	21 kDa	0.026	9.4	5600000	5.27667e+07	0	16800000	0	43200000	77500000	37600000		12		16	23	28
Heat shock protein HSP 90-beta	HS90B_RAT	Hsp90ab1	83 kDa	0.02	2.4	2.17333e+07	52700000	25100000	27800000	12300000	40400000	63600000	54100000	21	19	12	23	30	31
Anionic trypsin-1	TRY1_RAT	Prss1	26 kDa	0.37		0	5.13333e+07	0	0	0	0	154000000	0					23
CD82 antigen	CD82_RAT	Cd82	29 kDa	0.0053	9.8	5100000	5.01333e+07	0	15300000	0	47700000	62200000	40500000		9		13	13	17
DnaJ (Hsp40) homolog, subfamily A, member 2	Q5M9H7_RAT	Dnaja2	46 kDa	0.07	8.3	5520000	4.55333e+07	1710000	13600000	1250000	34700000	76600000	25300000	3	12	2	17	31	19
4F2 cell-surface antigen heavy chain	4F2_RAT	Slc3a2	58 kDa	0.15	2.3	1.86233e+07	43400000	18500000	28700000	8670000	40600000	67000000	22600000	20	22	11	24	34	16
Extracellular matrix protein 1	ECM1_RAT	Ecm1	63 kDa	0.079	6.7	6.44667e+06	4.31333e+07	2810000	11900000	4630000	71200000	18100000	40100000	4	8	6	19	9	13
Tubulin beta-5 chain	TBB5_RAT	Tubb5	50 kDa	0.04	1.9	22000000	4.22333e+07	23800000	21900000	20300000	35600000	55600000	35500000	33	22	24	31	43	36
Hemiferrin	Q64599_RAT	LOC286987	24 kDa	0.053	14	2990000	4.13333e+07	5280000	0	3690000	34900000	20900000	68200000	4		3	16	12	23
Ras-related protein Rab-1A	RAB1A_RAT	Rab1A	23 kDa	0.0059	3.1	13300000	4.07667e+07	12000000	18600000	9300000	42200000	47500000	32600000	9	12	7	12	16	13
Annexin	Q5U362_RAT	Anxa4	36 kDa	0.014	8.7	4.70333e+06	4.07333e+07	4090000	7140000	2880000	31600000	57600000	33000000	8	6	3	18	24	20
Ras-related protein Rap-1b	RAP1B_RAT	Rap1b	21 kDa	0.036	2.9	1.40033e+07	40200000	8110000	22100000	11800000	41000000	52400000	27200000	10	22	8	20	16	14
Tumor susceptibility gene 101 protein	TS101_RAT	Tsg101	44 kDa	0.071	7.4	5400000	40100000	0	16200000	0	36200000	64500000	19600000		14		20	26	12
Histone H1.4	H14_RAT	Hist1h1e	22 kDa	0.012	0.1	350000000	3.99333e+07	486000000	247000000	317000000	36300000	40800000	42700000	59	36	35	10	11	13
RAB10, member RAS oncogene family	Q5RKJ9_RAT	Rab10	23 kDa	0.013	3.5	11150000	3.92667e+07	9280000	15500000	8670000	42000000	48500000	27300000	6	15	8	14	19	10
Fibulin 2	G3V6X1_RAT	Fbln2	131 kDa	0.051	0.1	2.74667e+08	3.82333e+07	113000000	402000000	309000000	54700000	29700000	30300000	52	126	119	35	19	18
Moesin	A0A096MK30_RAT	Msn	68 kDa	0.099	1.9	1.91367e+07	37200000	15200000	34100000	8110000	32000000	43500000	36100000	16	24	8	17	24	30
Ras-related protein Rab-8B	RAB8B_RAT	Rab8b	24 kDa	0.0091	7.6	4900000	3.71667e+07	0	14700000	0	38600000	44500000	28400000		8		9	15	9
Vimentin	G3V8C3_RAT	Vim	54 kDa	< 0.00010	11	3.32667e+06	35800000	2200000	5060000	2720000	34900000	33200000	39300000	3	6	4	24	28	32
Choline transporter-like protein 2	CTL2_RAT	Slc44a2	80 kDa	0.031	13	2650000	3.44333e+07	0	7950000	0	33800000	50900000	18600000		5		14	24	12
Collagen type XVIII alpha 1 chain	F1LR02_RAT	Col18a1	135 kDa	0.47	1.2	27300000	3.40333e+07	30400000	36200000	15300000	26500000	45500000	30100000	25	20	17	19	31	18
Aldo-keto reductase family 1 member B10	G3V786_RAT	Akr1b8	36 kDa	0.0069	23	1.49333e+06	3.36333e+07	0	4480000	0	32800000	44600000	23500000		4		15	19	11
Syndecan-1	SDC1_RAT	Sdc1	33 kDa	0.0092	13	2.53333e+06	3.31333e+07	0	5810000	1790000	34400000	43300000	21700000		4	2	12	14	10
CD151 antigen	CD151_RAT	Cd151	28 kDa	0.061	3.5	9170000	32400000	7280000	14100000	6130000	22800000	49700000	24700000	5	6	5	9	12	12
Ras-related protein Rab-6A	RAB6A_RAT	Rab6a	24 kDa	0.023	6.7	4800000	3.22667e+07	0	14400000	0	27800000	44100000	24900000		7		9	17	12
Complement C3	CO3_RAT	C3	186 kDa	0.021	78	410000	3.19667e+07	0	1230000	0	31600000	17400000	46900000		2		13	7	24
Endoplasmin	ENPL_RAT	Hsp90b1	93 kDa	0.011	6.2	5.06333e+06	31600000	6710000	3930000	4550000	33700000	20600000	40500000	9	4	6	19	15	28
Sodium/potassium-transporting ATPase subunit alpha-1	AT1A1_RAT	Atp1a1	113 kDa	0.5	1.2	2.67333e+07	3.13333e+07	30800000	30400000	19000000	35400000	36900000	21700000	29	24	17	25	28	20
CD63 antigen	CD63_RAT	Cd63	26 kDa	0.084		0	3.10333e+07	0	0	0	26300000	56500000	10300000				22	21	12
Syndecan-4	SDC4_RAT	Sdc4	22 kDa	0.012	2.4	1.27433e+07	30900000	12100000	16900000	9230000	33800000	35000000	23900000	9	10	5	14	16	17
Pyruvate kinase PKM	KPYM_RAT	Pkm	58 kDa	0.44	1.2	24900000	30800000	31300000	26600000	16800000	27300000	41400000	23700000	29	24	15	19	31	21
Myoferlin	D4ACN7_RAT	Myof	233 kDa	0.93	1	2.99667e+07	2.93667e+07	31800000	36300000	21800000	33500000	36100000	18500000	41	37	26	33	34	21
Heat shock protein HSP 90-alpha	HS90A_RAT	Hsp90aa1	85 kDa	0.081	2.5	11600000	29000000	16000000	18800000	0	21300000	37400000	28300000	12	14		12	20	18
Arrdc1 protein	B0BNL6_RAT	Arrdc1	46 kDa	0.055	8.4	3.46667e+06	2.88667e+07	0	10400000	0	26900000	45100000	14600000		8		12	18	11
Procollagen-lysine,2-oxoglutarate 5-dioxygenase 3	PLOD3_RAT	Plod3	85 kDa	0.0011	52	536667	2.82333e+07	1610000	0	0	31600000	31300000	21800000	4			21	22	13
Integrin subunit alpha V	F1LZX9_RAT	Itgav	116 kDa	0.21	2.5	1.10433e+07	2.79333e+07	4310000	25600000	3220000	24600000	44100000	15100000	7	23	4	21	39	16
Transforming growth factor, beta-induced	D4A8G5_RAT	Tgfbi	75 kDa	0.0081	9.4	2.91667e+06	27500000	0	8750000	0	34000000	19900000	28600000		7		22	14	14
Basigin	BASI_RAT	Bsg	42 kDa	0.025	3.2	8.48333e+06	27500000	7060000	15300000	3090000	27200000	34700000	20600000	5	9	3	13	14	10
14-3-3 protein zeta/delta	1433Z_RAT	Ywhaz	28 kDa	0.033	3	8.87333e+06	2.65333e+07	8500000	14700000	3420000	24600000	35000000	20000000	9	11	4	11	15	10
Keratin, type II cytoskeletal 2 epidermal	A0A0G2JWX4_RAT	Krt2	69 kDa	0.53	1.6	1.58433e+07	25400000	0	6830000	40700000	29600000	32000000	14600000		5	11	14	14	8
Biglycan	PGS1_RAT	Bgn	42 kDa	0.47	1.7	15020000	2.50667e+07	5330000	37500000	2230000	36100000	16000000	23100000	6	33	3	30	16	22
Matrix metalloproteinase	G3V788_RAT	Mmp10	54 kDa	0.0024	26	956667	2.46333e+07	0	2870000	0	27000000	18100000	28800000		3		14	12	18
Ras-related protein Rab-11B	RB11B_RAT	Rab11b	24 kDa	0.025	6.9	3.40667e+06	2.36333e+07	2820000	4980000	2420000	20600000	34700000	15600000	4	5	5	11	18	10
GTPase NRas	RASN_RAT	Nras	21 kDa	0.14		0	2.28667e+07	0	0	0	26100000	42500000	0				14	19
Ras-related protein Rab-35	RAB35_RAT	Rab35	23 kDa	0.13		0	2.25667e+07	0	0	0	0	40900000	26800000					12	9
Peroxiredoxin-1	PRDX1_RAT	Prdx1	22 kDa	0.015	2.5	8.96333e+06	2.25333e+07	10900000	9420000	6570000	18400000	28600000	20600000	8	6	5	9	11	11
Tetraspanin	Q5BK80_RAT	Tspan4	26 kDa	0.013		0	2.20333e+07	0	0	0	20000000	31900000	14200000				10	15	5
Enolase 1, (Alpha)	Q5EB49_RAT	Eno1	47 kDa	0.11	2.9	7350000	21100000	8680000	9260000	4110000	18200000	33400000	11700000	11	11	6	15	22	15
Ras-related C3 botulinum toxin substrate 1	RAC1_RAT	Rac1	21 kDa	0.012	9.4	2.21333e+06	2.08667e+07	0	6640000	0	24800000	24300000	13500000		4		9	10	6
Annexin	Q5XI77_RAT	Anxa11	54 kDa	0.6	1.1	18500000	2.06667e+07	17500000	24400000	13600000	21900000	23600000	16500000	18	18	10	16	20	16
Guanine nucleotide-binding protein G(i) subunit alpha-2	GNAI2_RAT	Gnai2	41 kDa	0.11	1.9	10520000	1.96333e+07	8310000	15300000	7950000	19600000	26200000	13100000	11	11	7	10	13	11
Endophilin-A2	SH3G1_RAT	Sh3gl1	41 kDa	0.073	13	1.43333e+06	1.88333e+07	0	4300000	0	12900000	32900000	10700000		4		8	19	9
Programmed cell death protein 6	PDCD6_RAT	Pdcd6	22 kDa	0.28	1.9	9.55667e+06	1.84667e+07	9610000	11200000	7860000	16800000	31400000	7200000	10	10	6	13	17	8
Laminin subunit alpha 5	F1MAN8_RAT	Lama5	404 kDa	0.65	1.3	1.37667e+07	18420000	16000000	0	25300000	17600000	8960000	28700000	22		29	17	12	30
Peroxidasin	A0A0G2JWB6_RAT	Pxdn	165 kDa	0.47	0.7	2.63833e+07	1.81333e+07	9050000	33500000	36600000	28900000	10800000	14700000	13	30	32	26	12	16
Ephrin B1, isoform CRA_a	Q6P7B6_RAT	Efnb1	38 kDa	0.0046	12	1.44667e+06	1.80667e+07	0	4340000	0	17200000	22800000	14200000		4		8	10	11
Guanine nucleotide-binding protein G(I)/G(S)/G(T) subunit beta-2	GBB2_RAT	Gnb2	37 kDa	0.053	2	8970000	17700000	8000000	10900000	8010000	19500000	21900000	11700000	4	5	5	8	7	5
Tubulin alpha-1A chain	TBA1A_RAT	Tuba1a	50 kDa	0.37		0	1.76667e+07	0	0	0	53000000	0	0				22
IST1 homolog	IST1_RAT	Ist1	40 kDa	0.093	2.6	6680000	1.76667e+07	5370000	11200000	3470000	13500000	26500000	13000000	7	8	5	9	18	11
Vacuolar protein sorting 4 homolog B	Q4KLL7_RAT	Vps4b	49 kDa	0.059	7	2510000	1.76533e+07	1940000	5590000	0	18500000	26800000	7660000	3	4		10	16	7
EH domain-containing protein 3	EHD3_RAT	Ehd3	61 kDa	0.092	5.2	3.33333e+06	1.73867e+07	1150000	8850000	0	14600000	28400000	9160000	2	9		13	23	11
Thrombospondin 1	Q71SA3_RAT	Thbs1	130 kDa	0.082	0.3	5.28667e+07	17300000	44900000	82100000	31600000	20100000	11600000	20200000	31	43	23	18	13	18
14-3-3 protein gamma	1433G_RAT	Ywhag	28 kDa	0.06	2.7	6370000	17100000	6210000	12900000	0	18700000	19000000	13600000	5	11		8	11	9
Disintegrin and metalloproteinase domain-containing protein 10	A0A0G2K562_RAT	Adam10	84 kDa	0.0094	5.8	2.91667e+06	16800000	1900000	6850000	0	19000000	18900000	12500000	2	6		10	11	9
Procollagen C-endopeptidase enhancer 2	M0RD26_RAT	PCOLCE2	41 kDa	0.33	2.2	7500000	1.65667e+07	0	22500000	0	22600000	12200000	14900000		15		14	9	14
Gelsolin	GELS_RAT	Gsn	86 kDa	0.0063	4.8	3.44667e+06	16400000	3930000	4110000	2300000	13400000	14600000	21200000	6	5	4	9	12	14
14-3-3 protein epsilon	1433E_RAT	Ywhae	29 kDa	0.1	1.7	9.44333e+06	16400000	8200000	15500000	4630000	17900000	16100000	15200000	10	15	5	10	10	9
Apolipoprotein B-100	APOB_RAT	Apob	536 kDa	0.0044	10	1620000	1.61667e+07	1590000	3270000	0	18900000	11500000	18100000	3	6		13	11	15
Ras-related protein Rab-14	RAB14_RAT	Rab14	24 kDa	0.25	4.2	3.86667e+06	1.61333e+07	0	11600000	0	20400000	28000000	0		7		7	10
Tetraspanin	D4AAV9_RAT	Tspan9	37 kDa	0.18		0	16000000	0	0	0	0	33900000	14100000					13	12
EH domain-containing protein 1	EHD1_RAT	Ehd1	61 kDa	0.33	3.9	4.03333e+06	15500000	0	12100000	0	13600000	32900000	0		9		11	22
Protein disulfide-isomerase	PDIA1_RAT	P4hb	57 kDa	0.061	5.2	2890000	14990000	5150000	2430000	1090000	12800000	8470000	23700000	8	4	2	12	11	27
Peptidyl-prolyl cis-trans isomerase A	PPIA_RAT	Ppia	18 kDa	0.016	11	1310000	1.47767e+07	3930000	0	0	16900000	18700000	8730000	4			8	8	6
Protein S100-A10	S10AA_RAT	S100a10	11 kDa	0.36	1.8	8.19667e+06	14710000	11800000	8830000	3960000	14700000	24800000	4630000	6	5	3	7	7	5
Inter-alpha-trypsin inhibitor heavy chain H3	D3ZBS2_RAT	Itih3	99 kDa	0.034	5.8	2540000	14700000	0	7620000	0	20000000	14000000	10100000		4		7	6	5
ADP-ribosylation factor 6	ARF6_RAT	Arf6	20 kDa	0.032	19	763333	1.43867e+07	0	2290000	0	15600000	20900000	6660000		3		13	13	4
Protein disulfide-isomerase A3	PDIA3_RAT	Pdia3	57 kDa	0.12	2.2	6.47667e+06	1.40733e+07	6540000	4220000	8670000	20000000	7520000	14700000	9	7	10	16	9	18
Ras-related protein Rab-7a	RAB7A_RAT	Rab7a	24 kDa	0.08	3.6	3.94667e+06	1.40333e+07	1840000	10000000	0	10300000	20100000	11700000	2	9		9	12	11
Solute carrier family 2, facilitated glucose transporter member 1	GTR1_RAT	Slc2a1	54 kDa	0.028	7.6	1820000	1.38233e+07	0	5460000	0	14100000	19000000	8370000		6		11	12	8
RAB5C, member RAS oncogene family	B0BNK1_RAT	Rab5c	23 kDa	0.0066	7.6	1.82233e+06	13800000	707000	3100000	1660000	11300000	18200000	11900000	3	5	3	10	16	14
Guanine nucleotide-binding protein G(k) subunit alpha	GNAI3_RAT	Gnai3	41 kDa	0.088	4.1	3.36667e+06	1.37133e+07	0	10100000	0	13500000	19300000	8340000		6		7	12	6
Hsc70-interacting protein	F10A1_RAT	St13	41 kDa	0.11	12	1.16333e+06	1.36433e+07	0	3490000	0	7230000	25700000	8000000		3		4	11	6
Cell division control protein 42 homolog	CDC42_RAT	Cdc42	21 kDa	0.11	6	2.23667e+06	13470000	1160000	5550000	0	14200000	22200000	4010000	4	10		15	19	3
Galectin-1	LEG1_RAT	Lgals1	15 kDa	0.016	19	710000	1.33633e+07	0	2130000	0	9590000	19500000	11000000		3		7	10	7
Elongation factor 2	EF2_RAT	Eef2	95 kDa	0.16	1.5	8.87667e+06	1.31667e+07	10300000	11800000	4530000	11000000	15200000	13300000	11	9	5	8	15	11
Laminin subunit gamma 1	F1MAA7_RAT	Lamc1	177 kDa	0.28	1.9	6960000	1.31267e+07	11400000	0	9480000	11600000	7980000	19800000	19		10	14	12	24
AHNAK nucleoprotein	A0A0G2JU96_RAT	Ahnak	572 kDa	0.94	1	1.34233e+07	1.30567e+07	14200000	18300000	7770000	7970000	18100000	13100000	21	23	9	9	17	16
Keratin, type I cytoskeletal 17	K1C17_RAT	Krt17	48 kDa	0.82	1.2	1.10033e+07	1.30233e+07	2410000	13300000	17300000	26500000	10200000	2370000	4	8	6	14	9	3
Aldose reductase	ALDR_RAT	Akr1b1	36 kDa	0.028	9.1	1.41667e+06	1.28967e+07	0	4250000	0	10300000	19000000	9390000		4		5	10	5
Proteolipid protein 2	PLP2_RAT	Plp2	17 kDa	0.016		0	12850000	0	0	0	10100000	19200000	9250000				4	6	3
Extracellular superoxide dismutase [Cu-Zn]	SODE_RAT	Sod3	27 kDa	0.024	5.6	2280000	12840000	0	6840000	0	9520000	16200000	12800000		3		3	6	4
Aquaporin-1	AQP1_RAT	Aqp1	29 kDa	0.00043	26	486667	1.27667e+07	0	1460000	0	13300000	14200000	10800000		3		7	6	6
Ezrin	EZRI_RAT	Ezr	69 kDa	0.4	0.6	2.09667e+07	1.27333e+07	21100000	31100000	10700000	0	20700000	17500000	21	19	11		12	18
Amyloid-beta A4 protein	A4_RAT	App	87 kDa	0.0059		0	1.26433e+07	0	0	0	14600000	7930000	15400000				12	7	14
Monocarboxylate transporter 1	MOT1_RAT	Slc16a1	53 kDa	0.12	2.3	5.42667e+06	12530000	4180000	9140000	2960000	11000000	18500000	8090000	6	8	3	5	13	4
Fructose-bisphosphate aldolase A	ALDOA_RAT	Aldoa	39 kDa	0.019	2.2	5.69667e+06	1.22333e+07	7760000	6640000	2690000	13700000	11500000	11500000	10	6	3	10	9	7
14-3-3 protein beta/alpha	1433B_RAT	Ywhab	28 kDa	0.19	5.9	2.00667e+06	1.17333e+07	6020000	0	0	17900000	17300000	0	5			8	10
Beta-2-glycoprotein 1	APOH_RAT	Apoh	33 kDa	0.011	6.3	1860000	1.16633e+07	0	5580000	0	11500000	9690000	13800000		3		3	3	3
Chloride intracellular channel protein 1	CLIC1_RAT	Clic1	27 kDa	0.007	6.2	1.88333e+06	1.15667e+07	0	5650000	0	12000000	11700000	11000000		7		10	10	13
Tetraspanin	D4A0Z1_RAT	Tspan14	31 kDa	0.11	13	890000	1.15433e+07	0	2670000	0	9480000	21300000	3850000		4		8	15	4
ADP-ribosylation factor 1	ARF1_RAT	Arf1	21 kDa	0.12	3.6	3230000	11490000	1620000	8070000	0	10900000	17600000	5970000	2	8		7	12	7
EH-domain-containing 4	Q8R3Z7_RAT	Ehd4	61 kDa	0.051	7.4	1530000	11280000	0	4590000	0	6700000	17400000	9740000		5		7	18	13
CD109 molecule	D4A447_RAT	Cd109	162 kDa	0.041	6.8	1.66667e+06	1.12767e+07	0	5000000	0	11200000	16100000	6530000		8		10	18	10
Vinculin	VINC_RAT	Vcl	117 kDa	0.16	2.2	5.13333e+06	1.12667e+07	6460000	5970000	2970000	6250000	17700000	9850000	9	6	4	8	20	15
Tubulin beta-4B chain	TBB4B_RAT	Tubb4b	50 kDa	0.37		0	11100000	0	0	0	0	0	33300000						37
14-3-3 protein theta	1433T_RAT	Ywhaq	28 kDa	0.43	2.1	5.35333e+06	11000000	6370000	9690000	0	0	19700000	13300000	5	6			11	6
Heterogeneous nuclear ribonucleoprotein U	Q6IMY8_RAT	Hnrnpu	88 kDa	0.45	1.6	6.84667e+06	10840000	4660000	13200000	2680000	14700000	3820000	14000000	6	9	3	12	4	14
EH domain-containing protein 2	EHD2_RAT	Ehd2	61 kDa	0.16	5.4	1.94333e+06	1.05933e+07	0	5830000	0	9920000	19000000	2860000		5		9	15	3
Phosphoglycerate kinase 1	PGK1_RAT	Pgk1	45 kDa	0.17	3.9	2730000	1.05433e+07	1760000	5380000	1050000	4330000	19200000	8100000	3	6	2	3	14	7
Large neutral amino acids transporter small subunit 1	LAT1_RAT	Slc7a5	56 kDa	0.016	2.7	3.87333e+06	1.05233e+07	4820000	4250000	2550000	8400000	13500000	9670000	5	3	2	5	9	7
Granzyme B	GRAB_RAT	Gzmb	27 kDa	0.13	3.1	3.30333e+06	1.02733e+07	0	9910000	0	11800000	7220000	11800000		9		10	8	11
Neuropilin-2	NRP2_RAT	Nrp2	104 kDa	0.0046	14	750000	10210000	0	2250000	0	10100000	12800000	7730000		3		10	12	8
Keratin, type I cytoskeletal 42	K1C42_RAT	Krt42	50 kDa	0.53	2.1	4.83333e+06	1.01833e+07	0	0	14500000	21100000	9450000	0			5	11	9
VPS37B, ESCRT-I subunit	D3ZU64_RAT	Vps37b	31 kDa	0.18		0	10130000	0	0	0	4540000	22500000	3350000				5	20	5
Profilin-1	PROF1_RAT	Pfn1	15 kDa	0.029	3.9	2.56667e+06	9.98333e+06	1350000	4640000	1710000	8390000	13900000	7660000	2	5	2	6	11	7
Protein S100-A4	S10A4_RAT	S100a4	12 kDa	0.00019		0	9.68333e+06	0	0	0	9340000	11100000	8610000				6	8	7
Centrosomal protein of 55 kDa	CEP55_RAT	Cep55	54 kDa	0.12	4.5	2.10667e+06	9570000	0	6320000	0	6700000	15900000	6110000		6		8	14	8
Proline rich membrane protein	A0MV40_RAT	Shisa4	21 kDa	0.00072		0	9500000	0	0	0	10800000	10200000	7500000				4	3	5
Gap junction alpha-1 protein	CXA1_RAT	Gja1	43 kDa	0.72	0.8	11300000	9400000	10800000	10400000	12700000	4710000	19000000	4490000	12	8	13	6	13	7
Glutathione hydrolase 1 proenzyme	GGT1_RAT	Ggt1	62 kDa	0.017		0	9.24667e+06	0	0	0	10400000	12600000	4740000				8	11	5
Alpha-actinin-4	ACTN4_RAT	Actn4	105 kDa	0.093	4.1	2.24667e+06	9.12667e+06	3070000	1080000	2590000	7470000	15100000	4810000	7	4	6	12	22	8
Guanine nucleotide-binding protein G(s) subunit alpha isoforms short	GNAS2_RAT	Gnas	46 kDa	0.69	1.4	6380000	8900000	6240000	12900000	0	12200000	14500000	0	8	8		5	6
Chloride intracellular channel protein 2	CLIC2_RAT	Clic2	28 kDa	0.0038		0	8.86667e+06	0	0	0	9260000	11200000	6140000				9	7	4
Phospholipid scramblase 3	PLS3_RAT	Plscr3	32 kDa	0.072	2.4	3.66333e+06	8830000	3210000	6060000	1720000	8080000	12100000	6310000	5	7	2	5	6	4
Annexin	Q6IRJ7_RAT	Anxa7	50 kDa	0.33	3.8	2310000	8.74333e+06	1320000	4080000	1530000	3030000	20300000	2900000	3	4	2	3	13	4
RCG40097	Q5BJU0_RAT	Rras2	23 kDa	0.068	2	4.26333e+06	8.69667e+06	4260000	6050000	2480000	7060000	11600000	7430000	5	5	2	3	8	7
Solute carrier family 2, facilitated glucose transporter member 3	GTR3_RAT	Slc2a3	54 kDa	0.024	11	810000	8.64667e+06	0	2430000	0	8670000	12200000	5070000		3		6	10	5
Amino acid transporter	Q76GL9_RAT	Slc1a4	56 kDa	0.79	1	8240000	8.61333e+06	8350000	9060000	7310000	7120000	10900000	7820000	9	11	6	8	10	9
Alpha-1-macroglobulin	A1M_RAT	A1m	167 kDa	0.016	8	1.07333e+06	8.58333e+06	1270000	1950000	0	8340000	5610000	11800000	2	2		5	5	7
Clathrin heavy chain 1	CLH1_RAT	Cltc	192 kDa	0.045	0.03	271000000	8.48667e+06	446000000	225000000	142000000	7120000	13300000	5040000	275	148	95	9	16	5
LDL receptor-related protein 1	G3V928_RAT	Lrp1	505 kDa	0.0034		0	8460000	0	0	0	10200000	5770000	9410000				10	9	12
Myristoylated alanine-rich C-kinase substrate	MARCS_RAT	Marcks	30 kDa	0.032	5.9	1428000	8440000	784000	3500000	0	4740000	10900000	9680000	3	6		5	8	12
GLI pathogenesis-related 2	F1M5V2_RAT	Glipr2	19 kDa	0.016	5.6	1.48667e+06	8.24333e+06	1270000	3190000	0	7980000	10800000	5950000	2	3		7	7	7
Reticulon-4	RTN4_RAT	Rtn4	126 kDa	0.0053	18	440000	8.04333e+06	0	1320000	0	7290000	10600000	6240000		2		5	8	5
G protein-coupled receptor, class C, group 5, member A	A1A5R2_RAT	Gprc5a	40 kDa	0.061	7.9	993333	7870000	0	2980000	0	6760000	12600000	4250000		3		4	7	3
BRO1 domain-containing protein BROX	BROX_RAT	Brox	46 kDa	0.054	7.2	1.05333e+06	7.55333e+06	0	3160000	0	5190000	11900000	5570000		3		5	10	5
Laminin subunit beta 1	D3ZQN7_RAT	Lamb1	197 kDa	0.69	1.3	5.96233e+06	7.54333e+06	8620000	637000	8630000	9300000	2630000	10700000	12	2	11	11	4	11
Plasma membrane calcium-transporting ATPase 1	AT2B1_RAT	Atp2b1	139 kDa	0.012	8.6	866667	7480000	0	2600000	0	6260000	9920000	6260000		6		9	13	10
Tumor-associated glycoprotein E4	Q9R1E1_RAT	PVR	44 kDa	0.18	2.8	2520000	7140000	1050000	5250000	1260000	5530000	12000000	3890000	2	5	2	4	8	6
Radixin	Q5PQK5_RAT	Rdx	69 kDa	0.37		0	6.93333e+06	0	0	0	0	20800000	0					11
Choline transporter-like protein 1	CTL1_RAT	Slc44a1	73 kDa	0.15	4	1.69667e+06	6.83667e+06	1040000	4050000	0	6490000	11500000	2520000	2	5		8	13	3
Serine (Or cysteine) peptidase inhibitor, clade C (Antithrombin), member 1	Q5M7T5_RAT	Serpinc1	52 kDa	0.29	0.2	3.77367e+07	6740000	22600000	3710000	86900000	7200000	6860000	6160000	14	6	24	6	6	6
Chaperonin subunit 8 (Theta) (Predicted), isoform CRA_a	D4ACB8_RAT	Cct8	60 kDa	0.23	1.4	4780000	6710000	5230000	5110000	4000000	6060000	4860000	9210000	7	6	6	8	7	9
40S ribosomal protein S8	RS8_RAT	Rps8	24 kDa	0.0037	0.2	3.13333e+07	6700000	32600000	36300000	25100000	6700000	2600000	10800000	16	16	13	5	2	6
Prolyl 4-hydroxylase subunit alpha-1	P4HA1_RAT	P4ha1	61 kDa	0.01		0	6380000	0	0	0	7260000	3650000	8230000				7	4	11
Progressive ankylosis protein homolog	ANKH_RAT	Ankh	54 kDa	0.018		0	5.98333e+06	0	0	0	5970000	8680000	3300000				4	7	2
Nucleoside diphosphate kinase B	NDKB_RAT	Nme2	17 kDa	0.16	2.2	2680000	5980000	4080000	3960000	0	4260000	8700000	4980000	4	3		3	6	5
AP-2 complex subunit beta	AP2B1_RAT	Ap2b1	105 kDa	0.73	1.3	4.64667e+06	5970000	2540000	11400000	0	5720000	7610000	4580000	5	15		7	8	6
Copine 3	D3ZLA3_RAT	Cpne3	60 kDa	0.97	1	5770000	5.96667e+06	9660000	4560000	3090000	3400000	14500000	0	8	5	3	4	8
CD59 glycoprotein	CD59_RAT	Cd59	14 kDa	0.37		0	5.93333e+06	0	0	0	17800000	0	0				5
Target of myb1 homolog (Chicken)	Q5XI21_RAT	Tom1	54 kDa	0.072		0	5.87667e+06	0	0	0	3410000	10700000	3520000				4	10	3
Amino acid transporter	D3ZJ25_RAT	Slc1a5	58 kDa	0.3	3.6	1640000	5.82333e+06	0	4920000	0	6770000	10700000	0		11		7	10
Limitrin, isoform CRA_b	A0A0G2KB26_RAT	Mxra8	50 kDa	0.24	2.6	2.27333e+06	5.80333e+06	0	6820000	0	5890000	7890000	3630000		6		4	7	4
Integrin alpha 5 (Mapped)	A0A0G2K1E2_RAT	Itga5	119 kDa	0.22	3	1.90867e+06	5.74667e+06	916000	4810000	0	6600000	9090000	1550000	2	4		6	9	2
Alpha-2 antiplasmin	Q80ZA3_RAT	Serpinf1	46 kDa	0.52	0.5	11970000	5730000	29400000	0	6510000	5660000	6520000	5010000	6		4	3	4	4
Charged multivesicular body protein 2A	B2RZB5_RAT	Chmp2a	25 kDa	0.22	4.1	1.37667e+06	5.66667e+06	0	4130000	0	5500000	10300000	1200000		4		3	7	2
14-3-3 protein eta	1433F_RAT	Ywhah	28 kDa	0.37		0	5600000	0	0	0	0	16800000	0					9
Pleckstrin homology domain containing, family B (Evectins) member 2 (Predicted), isoform CRA_b	D4A263_RAT	Plekhb2	25 kDa	0.14		0	5.52667e+06	0	0	0	6080000	10500000	0				7	11
Toll-interacting protein	TOLIP_RAT	Tollip	30 kDa	0.016	12	436667	5.41333e+06	0	1310000	0	4710000	7700000	3830000		2		6	8	6
Integrin alpha-7	ITA7_RAT	Itga7	124 kDa	0.022	9	600000	5390000	0	1800000	0	4330000	7730000	4110000		2		4	5	4
A1b (Fragment)	Q9QYP8_RAT	RT1-A1b	39 kDa	0.046	9.3	573333	5.33667e+06	0	1720000	0	6640000	7140000	2230000		2		4	7	3
Galectin-3	LEG3_RAT	Lgals3	27 kDa	0.38	7.5	706667	5.29333e+06	0	2120000	0	0	14400000	1480000		2			10	2
Ras homolog family member G	Q32PX6_RAT	Rhog	21 kDa	0.045	11	476667	5270000	0	1430000	0	4040000	8430000	3340000		3		3	6	4
T-complex protein 1 subunit gamma	TCPG_RAT	Cct3	61 kDa	0.085	2.7	1.93333e+06	5.25667e+06	4250000	0	1550000	4180000	4850000	6740000	6		2	5	6	7
BAG family molecular chaperone regulator 5	BAG5_RAT	Bag5	51 kDa	0.37		0	4.96667e+06	0	0	0	0	14900000	0					14
Integrin beta	M0RCF3_RAT	Itgb3	87 kDa	0.72	1.1	4.41333e+06	4.93333e+06	2820000	6250000	4170000	4520000	6620000	3660000	4	6	5	5	6	5
Sodium/potassium-transporting ATPase subunit beta-3	AT1B3_RAT	Atp1b3	32 kDa	0.76	1.2	3.97667e+06	4.90667e+06	4690000	4390000	2850000	5010000	9710000	0	4	4	3	4	6
Ras-related protein Rab-5A	RAB5A_RAT	Rab5a	24 kDa	0.13		0	4760000	0	0	0	5990000	8290000	0				4	5
Leukocyte surface antigen CD47	CD47_RAT	Cd47	33 kDa	0.12	4.6	1.02667e+06	4.70333e+06	0	3080000	0	3380000	7820000	2910000		3		3	4	3
Vacuolar protein sorting-associated protein 28 homolog	VPS28_RAT	Vps28	26 kDa	0.02		0	4.68333e+06	0	0	0	3310000	7160000	3580000				4	7	5
Cytoplasmic dynein 1 heavy chain 1	M0R9X8_RAT	Dync1h1	532 kDa	0.74	1.3	3.63667e+06	4650000	2480000	8430000	0	3510000	2970000	7470000	4	13		6	6	11
Multivesicular body subunit 12A	MB12A_RAT	Mvb12a	29 kDa	0.061		0	4620000	0	0	0	2870000	8200000	2790000				3	9	5
Coiled-coil domain-containing protein 80	CCD80_RAT	Ccdc80	108 kDa	0.024	0.4	12940000	4.59333e+06	17000000	9720000	12100000	5040000	2730000	6010000	22	13	14	5	4	8
Low-density lipoprotein receptor	LDLR_RAT	Ldlr	97 kDa	0.0015		0	4.57667e+06	0	0	0	4820000	5460000	3450000				4	9	4
Ras-related protein Rab-2A	RAB2A_RAT	Rab2a	24 kDa	0.62	1.4	3.33267e+06	4.55667e+06	2700000	6360000	938000	4560000	7330000	1780000	5	8	2	5	7	4
Metalloreductase STEAP3	STEA3_RAT	Steap3	55 kDa	0.025		0	4.50667e+06	0	0	0	5100000	6380000	2040000				6	8	3
40S ribosomal protein S18	RS18_RAT	Rps18	18 kDa	0.11	0.2	25870000	4.49667e+06	24100000	9210000	44300000	2220000	4670000	6600000	15	8	21	3	6	8
Eukaryotic translation initiation factor 4A1	Q6P3V8_RAT	Eif4a1	46 kDa	0.25	2	2.28667e+06	4.47333e+06	3140000	3720000	0	4600000	2440000	6380000	4	4		4	3	8
Vacuolar protein sorting-associated protein 4A	F7F1Y3_RAT	Vps4a	56 kDa	0.58	2.7	1.61333e+06	4400000	0	4840000	0	0	13200000	0		4			7
Caveolin-1	CAV1_RAT	Cav1	21 kDa	0.27	5	870000	4.33667e+06	0	2610000	0	4030000	8980000	0		2		4	6
Phosphoglycerate mutase 1	PGAM1_RAT	Pgam1	29 kDa	0.59	1.5	2.94667e+06	4.32667e+06	7020000	1820000	0	4370000	6160000	2450000	7	3		5	7	3
Chaperonin containing Tcp1, subunit 6A (Zeta 1)	Q3MHS9_RAT	Cct6a	58 kDa	0.06	2.7	1.55333e+06	4240000	1950000	2710000	0	4870000	2940000	4910000	3	3		5	4	5
NAD(P)H dehydrogenase [quinone] 1	NQO1_RAT	Nqo1	31 kDa	0.13		0	4.19333e+06	0	0	0	7400000	5180000	0				4	6
Hyaluronan and proteoglycan link protein 1	HPLN1_RAT	Hapln1	40 kDa	0.042	4.6	906667	4190000	0	2720000	0	5320000	3080000	4170000		2		4	2	3
T-complex protein 1 subunit delta	TCPD_RAT	Cct4	58 kDa	0.57	1.3	3.30667e+06	4.18333e+06	3070000	5050000	1800000	3230000	3000000	6320000	5	6	4	3	4	6
Uncharacterized protein	M0RCH6_RAT		25 kDa	0.63	1.7	2526000	4.17333e+06	748000	4760000	2070000	0	9870000	2650000	2	5	2		8	2
Inter-alpha trypsin inhibitor, heavy chain 1	B2RYM3_RAT	Itih1	101 kDa	0.16		0	4.16667e+06	0	0	0	0	4100000	8400000					3	5
GTP-binding nuclear protein Ran	RAN_RAT	Ran	24 kDa	0.017	4	1.01667e+06	4.08667e+06	1370000	1680000	0	3460000	3560000	5240000	3	3		2	3	4
Latent-transforming growth factor beta-binding protein 1	LTBP1_RAT	Ltbp1	187 kDa	0.091	4.8	840000	4.02667e+06	1440000	1080000	0	2090000	3310000	6680000	2	2		3	4	7
Cofilin-1	COF1_RAT	Cfl1	19 kDa	0.29	2.5	1640000	4020000	0	4920000	0	3860000	5980000	2220000		4		3	5	2
Guanine nucleotide-binding protein G(q) subunit alpha	GNAQ_RAT	Gnaq	42 kDa	0.21	2.2	1.81667e+06	4.01667e+06	2380000	3070000	0	2830000	6320000	2900000	3	4		3	7	3
Serine incorporator 1	SERC1_RAT	Serinc1	51 kDa	0.022		0	3.99333e+06	0	0	0	4230000	5760000	1990000				3	6	2
Thioredoxin	THIO_RAT	Txn	12 kDa	0.065	4.3	896667	3900000	0	0	2690000	2370000	4910000	4420000			3	2	3	4
Lumican	LUM_RAT	Lum	38 kDa	0.0075		0	3780000	0	0	0	3560000	2600000	5180000				3	2	4
Sema3c protein	B5DFL7_RAT	Sema3c	85 kDa	0.21	2.1	1.73333e+06	3710000	2000000	3200000	0	5590000	2900000	2640000	2	2		5	3	3
Alpha-2-macroglobulin	A2MG_RAT	A2m	164 kDa	0.37		0	3.66667e+06	0	0	0	0	11000000	0					4
Uncharacterized protein	D3ZPL5_RAT		31 kDa	0.061	0.2	14810000	3.60667e+06	12600000	9030000	22800000	3750000	1260000	5810000	13	7	13	4	2	6
Follistatin	FST_RAT	Fst	38 kDa	0.0001		0	3.56333e+06	0	0	0	3570000	3160000	3960000				3	2	6
Stromelysin-1	MMP3_RAT	Mmp3	53 kDa	0.37		0	3500000	0	0	0	0	0	10500000						8
40S ribosomal protein S25	RS25_RAT	Rps25	14 kDa	0.06	0.2	18830000	3460000	17700000	9390000	29400000	2340000	2100000	5940000	9	6	10	2	2	4
T-complex protein 1 subunit alpha	TCPA_RAT	Tcp1	60 kDa	0.83	1.1	3190000	3430000	3700000	4660000	1210000	3580000	3270000	3440000	5	5	2	4	4	3
IQ motif containing GTPase activating protein 1 (Predicted), isoform CRA_b	G3V7Q7_RAT	Iqgap1	189 kDa	0.07		0	3410000	0	0	0	1800000	6180000	2250000				3	9	4
Insulin-like growth factor 2 receptor	G3V824_RAT	Igf2r	274 kDa	0.019		0	3300000	0	0	0	3130000	1890000	4880000				4	3	8
Complement C4B (Chido blood group)	Q6MG90_RAT	C4b	192 kDa	0.38	2.8	1.16667e+06	3220000	0	3500000	0	0	3850000	5810000		2			3	4
Leukosialin (Fragment)	LEUK_RAT	Spn	38 kDa	0.029	5.9	546667	3.21333e+06	0	1640000	0	2560000	4370000	2710000		4		4	6	4
Thrombospondin 3	A0A0G2JZH3_RAT	Thbs3	104 kDa	0.011	10	311667	3.20333e+06	0	935000	0	2280000	3100000	4230000		2		2	3	3
Rab GDP dissociation inhibitor beta	GDIB_RAT	Gdi2	51 kDa	0.46	2.2	1450000	3.15333e+06	1160000	3190000	0	3060000	6400000	0	2	4		2	7
40S ribosomal protein S9	RS9_RAT	Rps9	23 kDa	0.051	0.4	7.93667e+06	3.11667e+06	7210000	11000000	5600000	3710000	1700000	3940000	6	7	6	3	2	3
Transforming protein RhoA	RHOA_RAT	Rhoa	22 kDa	0.12		0	3110000	0	0	0	4570000	4760000	0				5	5
STIP1 homology and U-Box containing protein 1, isoform CRA_b	D4A4T0_RAT	Stub1	35 kDa	0.37		0	3.09333e+06	0	0	0	0	9280000	0					8
Eph receptor A2	D3ZBN3_RAT	Epha2	109 kDa	0.12	6.2	486667	3019000	0	1460000	0	3170000	5010000	877000		2		4	8	2
Syndecan-2	SDC2_RAT	Sdc2	22 kDa	0.27		0	2.99333e+06	0	0	0	0	7670000	1310000					3	2
Tyrosine-protein kinase Yes	YES_RAT	Yes1	61 kDa	0.0016		0	2980000	0	0	0	3250000	3480000	2210000				3	4	3
Contactin-1	CNTN1_RAT	Cntn1	113 kDa	0.024		0	2950000	0	0	0	2150000	4630000	2070000				3	7	4
Glutathione S-transferase Mu 5	GSTM5_RAT	Gstm5	27 kDa	0.0025		0	2940000	0	0	0	2430000	2590000	3800000				3	3	4
L-lactate dehydrogenase B chain	LDHB_RAT	Ldhb	37 kDa	0.37		0	2940000	0	0	0	0	0	8820000						6
Histone H3	D3ZJ08_RAT	Hist2h3c2	15 kDa	0.00022	0.01	272000000	2.79333e+06	314000000	255000000	247000000	4300000	0	4080000	48	25	19	2		3
Protocadherin gamma c3	I6LBX8_RAT	Pcdhgc3	101 kDa	< 0.00010		0	2.71333e+06	0	0	0	2480000	2880000	2780000				2	2	3
Complement C1q tumor necrosis factor-related protein 1	C1QT1_RAT	C1qtnf1	32 kDa	0.56	1.9	1440000	2710000	0	4320000	0	0	3890000	4240000		4			3	3
Neuroplastin	NPTN_RAT	Nptn	44 kDa	0.37		0	2.70333e+06	0	0	0	0	8110000	0					5
Niban-like protein 1	NIBL1_RAT	Fam129b	85 kDa	0.15		0	2600000	0	0	0	0	5050000	2750000					6	3
Stress-induced-phosphoprotein 1	STIP1_RAT	Stip1	63 kDa	0.006		0	2580000	0	0	0	2280000	3530000	1930000				3	5	3
Ras-related protein Ral-B	RALB_RAT	Ralb	23 kDa	0.0055	12	208000	2.56667e+06	0	624000	0	1810000	2900000	2990000		2		2	4	4
RCG49849	D3ZAE6_RAT	Vasn	72 kDa	0.022		0	2550000	0	0	0	1320000	3760000	2570000				2	5	4
Syntaxin-4	STX4_RAT	Stx4	34 kDa	0.0095		0	2.53333e+06	0	0	0	1580000	3460000	2560000				2	3	3
Amyloid-like protein 2	APLP2_RAT	Aplp2	87 kDa	0.13		0	2.51667e+06	0	0	0	4530000	0	3020000				4		2
Protein disulfide-isomerase A6	PDIA6_RAT	Pdia6	48 kDa	0.31	1.9	1.29333e+06	2.51433e+06	2340000	1540000	0	3120000	3520000	903000	5	3		4	6	2
Adaptor protein complex AP-2, alpha 1 subunit (Predicted)	D3ZUY8_RAT	Ap2a1	108 kDa	0.43	0.6	4.01733e+06	2.48333e+06	4260000	6840000	952000	2600000	2960000	1890000	6	9	2	4	4	3
T-complex protein 1 subunit beta	TCPB_RAT	Cct2	57 kDa	0.47	2.2	1.11333e+06	2.43333e+06	0	3340000	0	3790000	0	3510000		2		2		3
RAB5B, member RAS oncogene family	A1L1J8_RAT	Rab5b	24 kDa	0.37		0	2.39333e+06	0	0	0	0	7180000	0					5
Peptidyl-prolyl cis-trans isomerase B	PPIB_RAT	Ppib	24 kDa	0.92	1	2470000	2.36867e+06	2570000	1780000	3060000	4100000	896000	2110000	4	3	4	4	2	3
Kin of IRRE-like protein 1	KIRR1_RAT	Kirrel	87 kDa	0.16	11	206333	2.35667e+06	0	619000	0	2970000	4100000	0		2		5	5
Ac2-120	Q7TPK2_RAT	F5	237 kDa	0.14	2.6	889667	2.34667e+06	899000	1770000	0	2100000	3470000	1470000	2	2		3	4	2
RCG45489, isoform CRA_a	Q5XI04_RAT	Stom	31 kDa	0.8	0.9	2.60333e+06	2.34333e+06	2580000	3450000	1780000	1550000	3960000	1520000	4	4	3	2	4	2
Protein Niban	NIBAN_RAT	Fam129a	103 kDa	0.16		0	2.33333e+06	0	0	0	0	4750000	2250000					7	4
Metalloendopeptidase	F1M798_RAT	Bmp1	112 kDa	0.12		0	2330000	0	0	0	3970000	0	3020000				4		4
40S ribosomal protein S16	RS16_RAT	Rps16	16 kDa	0.032	0.1	2.09667e+07	2.32333e+06	20900000	11300000	30700000	2450000	0	4520000	11	8	13	3		6
Integral membrane protein 2B	ITM2B_RAT	Itm2b	30 kDa	0.011		0	2.26667e+06	0	0	0	2080000	3230000	1490000				2	3	2
Transgelin-2	TAGL2_RAT	Tagln2	22 kDa	0.078		0	2260000	0	0	0	1540000	4160000	1080000				2	4	2
Monocyte differentiation antigen CD14	CD14_RAT	Cd14	40 kDa	0.12		0	2.23333e+06	0	0	0	3790000	2910000	0				3	4
RCG55135, isoform CRA_b	G3V852_RAT	Tln1	270 kDa	0.14	2.3	962000	2.21333e+06	2040000	846000	0	2170000	1650000	2820000	7	3		4	3	5
Angiopoietin-like 2	G3V862_RAT	Angptl2	57 kDa	0.21		0	2100000	0	0	0	1520000	0	4780000				2		6
Collagen alpha-1(III) chain	CO3A1_RAT	Col3a1	139 kDa	0.00031	0.004	4.70333e+08	2.07667e+06	469000000	401000000	541000000	0	4140000	2090000	169	136	156		7	3
S-methyl-5'-thioadenosine phosphorylase	Q7TP15_RAT	Mtap	43 kDa	0.0021		0	2070000	0	0	0	1720000	1840000	2650000				3	3	5
26S proteasome non-ATPase regulatory subunit 2	PSMD2_RAT	Psmd2	100 kDa	0.027		0	2.06833e+06	0	0	0	2130000	985000	3090000				4	2	5
60S ribosomal protein L7	B0K031_RAT	Rpl7	30 kDa	0.0017	0.1	16200000	2040000	13100000	17500000	18000000	2620000	0	3500000	11	14	12	3		4
Sodium-coupled neutral amino acid transporter 2	S38A2_RAT	Slc38a2	56 kDa	0.69	2	1.03667e+06	2030000	0	3110000	0	0	6090000	0		3			5
Prothrombin	G3V843_RAT	F2	70 kDa	0.58	2.8	710000	2010000	0	2130000	0	0	6030000	0		3			3
Coagulation factor XIII A chain	G3V811_RAT	F13a1	83 kDa	0.83	0.7	2770000	2.00333e+06	0	0	8310000	6010000	0	0			4	5
60S ribosomal protein L15	RL15_RAT	Rpl15	24 kDa	0.028	0.4	5.66667e+06	2000000	5230000	5940000	5830000	2360000	0	3640000	5	4	4	3		3
Phospholipase D3	PLD3_RAT	Pld3	54 kDa	0.0094		0	1990000	0	0	0	1620000	2840000	1510000				2	3	2
60S ribosomal protein L6	RL6_RAT	Rpl6	34 kDa	0.17	0.2	1.05367e+07	1960000	7020000	4190000	20400000	3290000	0	2590000	11	5	17	3		2
Chmp1b protein (Fragment)	B4F787_RAT	Chmp1b	26 kDa	0.33	3.7	526667	1950000	0	1580000	0	0	4100000	1750000		2			3	2
Actin-related protein 3	ARP3_RAT	Actr3	47 kDa	0.37		0	1.94667e+06	0	0	0	0	5840000	0					2
Ras-related protein Rab-31	RAB31_RAT	Rab31	21 kDa	0.37		0	1.82667e+06	0	0	0	0	5480000	0					6
Vesicle-associated membrane protein 3	VAMP3_RAT	Vamp3	11 kDa	0.37		0	1.80333e+06	0	0	0	0	5410000	0					5
Leucine-rich repeat-containing protein 15	LRC15_RAT	Lrrc15	64 kDa	0.17		0	1.77333e+06	0	0	0	1650000	3670000	0				3	5
Multivesicular body subunit 12B	D4A732_RAT	Mvb12b	35 kDa	0.15		0	1710000	0	0	0	1820000	3310000	0				4	3
40S ribosomal protein S6	RS6_RAT	Rps6	29 kDa	0.0091	0.1	13500000	1.69667e+06	11100000	17100000	12300000	0	0	5090000	6	7	8			4
Proprotein convertase subtilisin/kexin type 6	PCSK6_RAT	Pcsk6	104 kDa	0.15	0.2	7000000	1.67333e+06	5090000	12700000	3210000	2660000	0	2360000	8	12	4	2		3
Proteasome subunit beta type-1	PSB1_RAT	Psmb1	26 kDa	0.015		0	1.66333e+06	0	0	0	1180000	1340000	2470000				2	2	3
Calnexin	CALX_RAT	Canx	67 kDa	0.6	0.7	2260000	1.65667e+06	2900000	1160000	2720000	1910000	3060000	0	6	3	5	3	5
Plasminogen	PLMN_RAT	Plg	91 kDa	0.17		0	1.64667e+06	0	0	0	0	1550000	3390000					2	3
Synaptic vesicle membrane protein VAT-1 homolog	VAT1_RAT	Vat1	43 kDa	0.56	3	530000	1.60667e+06	0	1590000	0	0	4820000	0		2			6
Tnxb protein (Fragment)	B4F793_RAT	Tnxb	159 kDa	0.65	0.5	3.21333e+06	1.60667e+06	0	9640000	0	2100000	0	2720000		10		2		3
Complement component receptor 1-like protein	CR1L_RAT	Cr1l	62 kDa	0.12		0	1580000	0	0	0	2320000	2420000	0				3	4
Heat shock protein beta-1	HSPB1_RAT	Hspb1	23 kDa	0.12		0	1.50667e+06	0	0	0	0	2100000	2420000					2	3
CD99 molecule (Xg blood group)	B4F7A5_RAT	Cd99	17 kDa	0.37		0	1.47667e+06	0	0	0	0	4430000	0					2
Filamin A	C0JPT7_RAT	Flna	280 kDa	0.1	0.2	6980000	1.46333e+06	12100000	5170000	3670000	1100000	2200000	1090000	19	8	8	2	5	3
Rho GDP-dissociation inhibitor 1	GDIR1_RAT	Arhgdia	23 kDa	0.37		0	1.43333e+06	0	0	0	0	4300000	0					4
T-complex protein 1 subunit epsilon	TCPE_RAT	Cct5	60 kDa	0.2		0	1.43333e+06	0	0	0	0	1080000	3220000					2	4
Plexin B2	D3ZQ57_RAT	Plxnb2	206 kDa	0.98	1	1.46333e+06	1430000	1540000	2850000	0	0	2580000	1710000	3	4			4	3
Sodium- and chloride-dependent taurine transporter	SC6A6_RAT	Slc6a6	70 kDa	0.45	2.6	526667	1.37667e+06	0	1580000	0	1110000	3020000	0		3		2	4
Calreticulin	CALR_RAT	Calr	48 kDa	0.37		0	1.37333e+06	0	0	0	4120000	0	0				3
Olfactomedin-like protein 3	OLFL3_RAT	Olfml3	46 kDa	0.16		0	1.34667e+06	0	0	0	1330000	0	2710000				2		3
Similar to Tripartite motif protein 47	D3ZA22_RAT	Trim47	70 kDa	0.12		0	1.34667e+06	0	0	0	0	1890000	2150000					3	2
Protein FAM234A	F234A_RAT	Fam234a	61 kDa	0.37		0	1.34333e+06	0	0	0	0	4030000	0					3
Ras-related protein Ral-A	RALA_RAT	Rala	24 kDa	0.66	2.1	616667	1310000	0	1850000	0	0	3930000	0		2			4
Lysosome-associated membrane glycoprotein 1	LAMP1_RAT	Lamp1	44 kDa	0.13		0	1.30333e+06	0	0	0	2250000	1660000	0				2	2
60 kDa heat shock protein, mitochondrial	CH60_RAT	Hspd1	61 kDa	0.9	1.2	1120000	1.29667e+06	0	3360000	0	0	2620000	1270000		5			5	3
Proteasome subunit alpha type-6	PSA6_RAT	Psma6	27 kDa	0.37		0	1270000	0	0	0	0	0	3810000						4
RAS related protein 2a	A0A0G2JTW1_RAT	Rap2a	21 kDa	0.37		0	1.26667e+06	0	0	0	0	3800000	0					2
Solute carrier family 12 member 2	E9PTX9_RAT	Slc12a2	130 kDa	0.016		0	1.25367e+06	0	0	0	1290000	1780000	691000				2	2	2
Proteasome subunit alpha type	A0A0G2K0W9_RAT	Psma7	28 kDa	0.37		0	1240000	0	0	0	0	0	3720000						4
Golgi apparatus protein 1	G3V8G5_RAT	Glg1	134 kDa	0.35	0.4	2930000	1230000	1110000	5770000	1910000	1350000	2340000	0	3	7	4	2	3
Cation-dependent mannose-6-phosphate receptor	MPRD_RAT	M6pr	31 kDa	0.22	0.5	2530000	1.20667e+06	3590000	2730000	1270000	0	1990000	1630000	6	3	2		2	2
Periostin	D3ZAF5_RAT	Postn	90 kDa	0.8	1.4	816667	1.15667e+06	0	1180000	1270000	0	0	3470000		2	3			3
A disintegrin and metalloproteinase with thrombospondin motifs 7	ATS7_RAT	Adamts7	176 kDa	0.12		0	1.15333e+06	0	0	0	1500000	1960000	0				2	2
Matrix metallopeptidase 19	C0M4B0_RAT	Mmp19	58 kDa	0.37		0	1130000	0	0	0	3390000	0	0				4
Procollagen-lysine,2-oxoglutarate 5-dioxygenase 1	PLOD1_RAT	Plod1	84 kDa	0.12		0	1.12667e+06	0	0	0	1870000	1510000	0				2	3
AP-2 complex subunit mu	AP2M1_RAT	Ap2m1	50 kDa	0.62	0.5	2.47667e+06	1.12667e+06	0	7430000	0	0	1770000	1610000		5			2	2
60S ribosomal protein L3	RL3_RAT	Rpl3	46 kDa	0.67	0.5	2.22667e+06	1100000	0	6680000	0	0	0	3300000		5				3
Lipoma HMGIC fusion partner	LHFP_RAT	Lhfp	22 kDa	0.12		0	1.05667e+06	0	0	0	1420000	1750000	0				2	2
Fatty acid synthase	FAS_RAT	Fasn	273 kDa	0.46	0.3	3.93167e+06	1.04667e+06	10800000	995000	0	1160000	0	1980000	16	2		2		3
Tumor necrosis factor receptor superfamily member 16	TNR16_RAT	Ngfr	45 kDa	0.37		0	1.04333e+06	0	0	0	0	3130000	0					3
Transmembrane 9 superfamily member 2	TM9S2_RAT	Tm9sf2	76 kDa	0.37		0	1.02667e+06	0	0	0	3080000	0	0				2
von Willebrand factor A domain-containing protein 1	VWA1_RAT	Vwa1	45 kDa	0.13	0.3	3050000	1010000	2330000	3420000	3400000	0	3030000	0	3	2	3		2
Syntaxin-12	STX12_RAT	Stx12	31 kDa	0.37		0	1.00667e+06	0	0	0	0	3020000	0					3
Transcriptional activator protein Pur-beta	A0A0G2JUX5_RAT	Purb	34 kDa	0.069	0.1	8.07667e+06	1.00333e+06	13600000	5840000	4790000	0	810000	2200000	16	8	7		2	3
Core histone macro-H2A.1	H2AY_RAT	H2afy	40 kDa	0.019	0.01	7.03333e+07	1.00333e+06	103000000	39500000	68500000	0	3010000	0	47	27	35		3
Ubiquitin-conjugating enzyme E2 N	UBE2N_RAT	Ube2n	17 kDa	0.37		0	1000000	0	0	0	0	3000000	0					3
60S ribosomal protein L18	RL18_RAT	Rpl18	22 kDa	0.00022	0.06	1.58667e+07	963333	15300000	17200000	15100000	2890000	0	0	9	9	9	3
Catenin (Cadherin associated protein), alpha 1	Q5U302_RAT	Ctnna1	100 kDa	0.96	1.1	883333	953333	0	2650000	0	0	2860000	0		3			4
26S proteasome regulatory subunit 4	PRS4_RAT	Psmc1	49 kDa	0.37		0	940000	0	0	0	0	0	2820000						4
Chaperonin-containing TCP1 subunit 7	D4AC23_RAT	Cct7	60 kDa	0.25	4.3	217667	940000	653000	0	0	0	1140000	1680000	2				2	2
60S ribosomal protein L11	RL11_RAT	Rpl11	20 kDa	0.8	0.8	1230000	930000	1780000	1910000	0	0	0	2790000	2	2				3
Chloride intracellular channel protein 4	CLIC4_RAT	Clic4	29 kDa	0.99	1	916667	929333	0	2750000	0	1820000	968000	0		3		2	2
Cd200 molecule	A0A5D0_RAT	Cd200	31 kDa	0.37		0	906667	0	0	0	0	2720000	0					2
D-3-phosphoglycerate dehydrogenase	SERA_RAT	Phgdh	56 kDa	0.47	2.5	353333	884667	0	1060000	0	0	694000	1960000		2			2	3
Triosephosphate isomerase	TPIS_RAT	Tpi1	27 kDa	0.18	0.3	2.72667e+06	866667	3960000	2780000	1440000	0	2600000	0	5	5	2		2
Peroxiredoxin-5, mitochondrial	PRDX5_RAT	Prdx5	22 kDa	0.37		0	863333	0	0	0	0	2590000	0					5
Proteasome (Prosome, macropain) 26S subunit, non-ATPase, 3	Q5U2S7_RAT	Psmd3	61 kDa	0.37		0	840000	0	0	0	0	0	2520000						5
Metalloproteinase inhibitor 2	TIMP2_RAT	Timp2	24 kDa	0.13		0	826667	0	0	0	1430000	1050000	0				2	2
Claudin domain containing 1, isoform CRA_b	G3V674_RAT	Cldnd1	28 kDa	0.37		0	776667	0	0	0	0	2330000	0					2
Syntaxin-binding protein 1	STXB1_RAT	Stxbp1	68 kDa	0.37		0	776667	0	0	0	0	2330000	0					3
Plakoglobin	P70565_RAT	Jup	82 kDa	0.37		0	773333	0	0	0	2320000	0	0				4
Charged multivesicular body protein 3	CHMP3_RAT	Chmp3	25 kDa	0.37		0	756667	0	0	0	0	2270000	0					3
Elongation factor 1-gamma	EF1G_RAT	Eef1g	50 kDa	0.47	0.5	1570000	746667	3300000	1410000	0	0	1180000	1060000	4	2			2	2
72 kDa type IV collagenase	MMP2_RAT	Mmp2	74 kDa	0.37		0	730000	0	0	0	2190000	0	0				3
Heterogeneous nuclear ribonucleoprotein H	A0A0G2JTG7_RAT	Hnrnph1	49 kDa	0.43	0.3	2300000	730000	1430000	5470000	0	0	0	2190000	5	10				3
40S ribosomal protein S2	RS2_RAT	Rps2	31 kDa	0.079	0.04	19770000	713333	14200000	35700000	9410000	0	0	2140000	10	18	7			3
RAB23, member RAS oncogene family	D3ZRM5_RAT	Rab23	27 kDa	0.37		0	703333	0	0	0	0	2110000	0					3
Plasminogen activator inhibitor 2 type A	PAI2_RAT	Serpinb2	47 kDa	0.37		0	693333	0	0	0	0	2080000	0					2
26S proteasome non-ATPase regulatory subunit 13	PSD13_RAT	Psmd13	43 kDa	0.7	1.5	433333	664333	0	1300000	0	0	999000	994000		2			2	2
Adhesion G protein-coupled receptor L2	AGRL2_RAT	Adgrl2	167 kDa	0.37		0	656667	0	0	0	0	1970000	0					4
Laminin subunit beta-2	LAMB2_RAT	Lamb2	196 kDa	0.37		0	656667	0	0	0	0	0	1970000						5
Vacuolar protein-sorting-associated protein 36	VPS36_RAT	Vps36	44 kDa	0.37		0	653333	0	0	0	0	1960000	0					3
40S ribosomal protein S3a	RS3A_RAT	Rps3a	30 kDa	0.0067	0.2	4090000	643333	4370000	3750000	4150000	0	0	1930000	4	3	4			2
Brain-specific angiogenesis inhibitor 1-associated protein 2	BAIP2_RAT	Baiap2	59 kDa	0.37		0	633333	0	0	0	0	1900000	0					3
26S proteasome regulatory subunit 7	PRS7_RAT	Psmc2	49 kDa	0.37		0	633333	0	0	0	0	0	1900000						3
Anoctamin	A0A0G2K1M7_RAT	Ano6	106 kDa	0.93	0.9	696667	613333	0	2090000	0	0	1840000	0		2			3
Protein tweety homolog	D4A4P8_RAT	Ttyh2	63 kDa	0.37		0	600000	0	0	0	0	1800000	0					2
60S ribosomal protein L4	Q6P3V9_RAT	Rpl4	47 kDa	0.0029	0.03	1.72667e+07	600000	12900000	17300000	21600000	0	0	1800000	11	11	14			2
Secretory carrier-associated membrane protein	E9PTW1_RAT	Scamp3	38 kDa	0.12		0	598667	0	0	0	0	862000	934000					2	2
Protocadherin 1	A0A0G2K6T9_RAT	Pcdh1	129 kDa	0.37		0	596667	0	0	0	0	1790000	0					3
Glutathione S-transferase P	GSTP1_RAT	Gstp1	23 kDa	0.031	0.2	3.20667e+06	586667	3940000	3550000	2130000	0	1760000	0	7	5	4		3
Glucose-6-phosphate isomerase	G6PI_RAT	Gpi	63 kDa	0.72	1.8	326667	583333	980000	0	0	0	0	1750000	3					2
Destrin	DEST_RAT	Dstn	19 kDa	0.37		0	570000	0	0	0	0	1710000	0					2
Nuclease-sensitive element-binding protein 1	YBOX1_RAT	Ybx1	36 kDa	0.0012	0.03	22000000	560000	22300000	17400000	26300000	0	0	1680000	15	14	14			3
RCG31562, isoform CRA_c	I6L9G6_RAT	Tardbp	32 kDa	0.37		0	556667	0	0	0	0	0	1670000						2
Semaphorin 3B	D3ZHJ3_RAT	Sema3b	83 kDa	0.37		0	546667	0	0	0	1640000	0	0				2
High affinity cationic amino acid transporter 1	CTR1_RAT	Slc7a1	67 kDa	0.37		0	543333	0	0	0	0	1630000	0					2
Alpha-soluble NSF attachment protein	SNAA_RAT	Napa	33 kDa	0.37		0	530000	0	0	0	0	1590000	0					2
Transferrin receptor protein 1 (Fragment)	TFR1_RAT	Tfrc	70 kDa	0.76	1.6	324667	523333	0	974000	0	0	1570000	0		2			3
Ephrin B2	B2B9A9_RAT	Efnb2	37 kDa	0.37		0	520000	0	0	0	0	1560000	0					2
2',3'-cyclic-nucleotide 3'-phosphodiesterase	CN37_RAT	Cnp	47 kDa	0.37		0	513333	0	0	0	0	1540000	0					2
Neurogenic locus notch homolog protein 2	NOTC2_RAT	Notch2	265 kDa	0.37		0	513333	0	0	0	0	1540000	0					2
Importin subunit beta-1	F2Z3Q8_RAT	Kpnb1	97 kDa	0.37		0	510000	0	0	0	0	0	1530000						2
Tripeptidyl-peptidase 2	TPP2_RAT	Tpp2	138 kDa	0.37		0	510000	0	0	0	0	0	1530000						2
Myosin light polypeptide 6	MYL6_RAT	Myl6	17 kDa	0.96	0.9	543333	503333	1630000	0	0	0	1510000	0	2				2
Eva-1 homolog B	B2RZB3_RAT	Eva1b	25 kDa	0.37		0	486667	0	0	0	0	1460000	0					3
Proteasome subunit alpha type-3	PSA3_RAT	Psma3	28 kDa	0.37		0	486667	0	0	0	0	0	1460000						2
TRK-fused gene protein	Q4R1A4_RAT	Tfg	31 kDa	0.37		0	483333	0	0	0	1450000	0	0				2
DnaJ homolog subfamily B member 11	DJB11_RAT	Dnajb11	40 kDa	0.37		0	463333	0	0	0	0	1390000	0					2
EGF-containing fibulin-like extracellular matrix protein 2	Q5XI84_RAT	Efemp2	45 kDa	0.37		0	460000	0	0	0	0	0	1380000						3
Proteasome (Prosome, macropain) 26S subunit, non-ATPase, 12	Q5XIC6_RAT	Psmd12	53 kDa	0.37		0	460000	0	0	0	0	0	1380000						4
Actin-related protein 2/3 complex subunit 1B	ARC1B_RAT	Arpc1b	41 kDa	0.37		0	453333	0	0	0	0	0	1360000						2
40S ribosomal protein S19	RS19_RAT	Rps19	16 kDa	0.24	0.05	8250000	433333	3110000	2140000	19500000	0	0	1300000	4	3	11			2
Fascin	FSCN1_RAT	Fscn1	54 kDa	0.95	1.1	373333	406667	1120000	0	0	0	0	1220000	2					3
Proteasome 26S subunit, ATPase 6	G3V6W6_RAT	Psmc6	46 kDa	0.37		0	403333	0	0	0	0	0	1210000						2
Proteasome subunit beta type-2	PSB2_RAT	Psmb2	23 kDa	0.37		0	400000	0	0	0	0	0	1200000						2
ATP-binding cassette subfamily B member 1A	D4A0Y9_RAT	Abcb1b	141 kDa	0.37		0	393333	0	0	0	0	1180000	0					2
VPS37C, ESCRT-I subunit	B5DFF4_RAT	Vps37c	38 kDa	0.37		0	386667	0	0	0	0	1160000	0					3
Unconventional myosin-Id	MYO1D_RAT	Myo1d	116 kDa	0.11	0.1	3.36433e+06	380000	3240000	5890000	963000	0	1140000	0	6	10	2		2
Similar to 9230105E10Rik protein	Q6AYT1_RAT	Trim5	59 kDa	0.37		0	360000	0	0	0	0	1080000	0					2
Eukaryotic translation initiation factor 5A-1	IF5A1_RAT	Eif5a	17 kDa	0.37		0	340000	0	0	0	0	1020000	0					2
Proteasome subunit beta type-6	PSB6_RAT	Psmb6	25 kDa	0.37		0	336667	0	0	0	0	1010000	0					2
Programmed cell death protein 10	PDC10_RAT	Pdcd10	24 kDa	0.37		0	331333	0	0	0	0	994000	0					2
LOC683667 protein	B0BNJ1_RAT	Sri	22 kDa	0.37		0	326667	0	0	0	0	980000	0					2
Rho guanine nucleotide exchange factor 10	M0R3X3_RAT	Arhgef10	126 kDa	0.37		0	291667	0	0	0	0	875000	0					2
Ras-related protein Rab-34	RAB34_RAT	Rab34	29 kDa	0.56	3	91666.7	279000	0	275000	0	0	837000	0		2			2
Heterogeneous nuclear ribonucleoprotein M	F1LV13_RAT	Hnrnpm	74 kDa	0.37		0	270667	0	0	0	0	0	812000						2
Procollagen-proline, 2-oxoglutarate 4-dioxygenase (Proline 4-hydroxylase), alpha II polypeptide (Predicted), isoform CRA_a	D3ZGT6_RAT	P4ha2	61 kDa	0.37		0	257667	0	0	0	0	0	773000						2
Beta-hexosaminidase subunit beta	HEXB_RAT	Hexb	62 kDa	0.37		0	248333	0	0	0	0	0	745000						2
Myb-binding protein 1A	MBB1A_RAT	Mybbp1a	152 kDa	0.025	0.03	7.51667e+06	197000	3470000	10400000	8680000	0	0	591000	7	16	13			2
Cytoplasmic FMR1 interacting protein 1 (Predicted)	D4A8H8_RAT	Cyfip1	145 kDa	0.37		0	185667	0	0	0	0	557000	0					2
Cadherin 3	F1LMI3_RAT	Cdh3	90 kDa	0.37		0	158000	0	0	0	0	474000	0					2
ATP-citrate synthase	ACLY_RAT	Acly	121 kDa	0.37		556667	0	1670000	0	0	0	0	0	5
Actin, alpha cardiac muscle 1	ACTC_RAT	Actc1	42 kDa	0.37		17900000	0	53700000	0	0	0	0	0	22
Agrin	F1LPF2_RAT	Agrn	207 kDa	0.12		3960000	0	5970000	0	5910000	0	0	0	9		10
Aminopeptidase	G3V7W7_RAT	Anpep	109 kDa	0.37		1.00333e+06	0	3010000	0	0	0	0	0	6
Annexin A3	ANXA3_RAT	Anxa3	36 kDa	0.00077		3.44667e+07	0	35600000	40300000	27500000	0	0	0	27	23	14
Sodium/potassium-transporting ATPase subunit beta-1	AT1B1_RAT	Atp1b1	35 kDa	0.37		906667	0	2720000	0	0	0	0	0	4
V-type proton ATPase subunit	Q5M7T6_RAT	Atp6v0d1	40 kDa	0.37		303667	0	0	911000	0	0	0	0		2
Barrier-to-autointegration factor	BAF_RAT	Banf1	10 kDa	0.22		3110000	0	7230000	0	2100000	0	0	0	8		3
Brain acid soluble protein 1	A0A0G2K1L8_RAT	Basp1	22 kDa	0.18		1.01033e+06	0	0	2130000	901000	0	0	0		2	3
Calmodulin-1	CALM1_RAT	Calm1	17 kDa	0.12		1.29333e+06	0	2160000	0	1720000	0	0	0	3		2
F-actin-capping protein subunit alpha-2	CAZA2_RAT	Capza2	33 kDa	0.37		530000	0	1590000	0	0	0	0	0	2
Clathrin light chain	Q5PPP1_RAT	Clta	24 kDa	0.0013		3680000	0	3210000	4590000	3240000	0	0	0	5	5	3
Clusterin	CLUS_RAT	Clu	51 kDa	0.16		1.46333e+06	0	2960000	0	1430000	0	0	0	4		2
Collagen alpha-1(II) chain	CO2A1_RAT	Col2a1	135 kDa	0.37		1.03667e+08	0	0	311000000	0	0	0	0		19
Collagen type IV alpha 2 chain	F1M6Q3_RAT	Col4a2	161 kDa	0.095		5.51333e+06	0	10300000	1750000	4490000	0	0	0	13	2	5
Collagen alpha-1(V) chain	CO5A1_RAT	Col5a1	184 kDa	0.031		37500000	0	59200000	20100000	33200000	0	0	0	54	13	20
Coatomer subunit alpha	B5DFK1_RAT	Copa	138 kDa	0.37		476667	0	0	1430000	0	0	0	0		3
Copine-1	CPNE1_RAT	Cpne1	59 kDa	0.37		736667	0	2210000	0	0	0	0	0	3
Casein kinase II subunit alpha	CSK21_RAT	Csnk2a1	45 kDa	0.37		1.31333e+06	0	0	3940000	0	0	0	0		6
Coxsackievirus and adenovirus receptor homolog	CXAR_RAT	Cxadr	40 kDa	0.01		3110000	0	3570000	4000000	1760000	0	0	0	6	6	3
Disabled homolog 2	DAB2_RAT	Dab2	82 kDa	0.37		410000	0	0	1230000	0	0	0	0		3
Disco-interacting protein 2 homolog B	A0A0G2JY22_RAT	Dip2b	171 kDa	0.37		264333	0	0	793000	0	0	0	0		2
Elongation factor 1-delta	EF1D_RAT	Eef1d	31 kDa	0.37		556667	0	1670000	0	0	0	0	0	3
Elongation factor Tu GTP-binding domain-containing 2	F1LM66_RAT	Eftud2	109 kDa	0.37		883333	0	0	2650000	0	0	0	0		3
Eukaryotic translation initiation factor 3 subunit E	EIF3E_RAT	Eif3e	52 kDa	0.37		350000	0	1050000	0	0	0	0	0	2
Elastin	ELN_RAT	Eln	73 kDa	0.1		33610000	0	37900000	3930000	59000000	0	0	0	21	4	21
Elastin microfibril interfacer 2	F1LXD8_RAT	Emilin2	117 kDa	0.37		1.14333e+06	0	0	3430000	0	0	0	0		4
Glutamyl-prolyl-tRNA synthetase	A0A0G2JZI2_RAT	Eprs	170 kDa	0.18		2470000	0	2100000	5310000	0	0	0	0	5	9
Junctional adhesion molecule A	JAM1_RAT	F11r	32 kDa	0.0013		1.80333e+06	0	1590000	2250000	1570000	0	0	0	2	3	2
Family with sequence similarity 168, member A	D3ZHW1_RAT	Fam168a	26 kDa	0.37		406667	0	0	1220000	0	0	0	0		2
Fibrillin-1	Q9WUH8_RAT	Fbn1	312 kDa	0.37		1080000	0	0	0	3240000	0	0	0			3
Peptidylprolyl isomerase	Q5U2V1_RAT	Fkbp10	65 kDa	0.37		251333	0	754000	0	0	0	0	0	2
Fragile X mental retardation syndrome-related protein 1	FXR1_RAT	Fxr1	64 kDa	0.37		900000	0	2700000	0	0	0	0	0	3
Golgi integral membrane protein 4	D3ZM57_RAT	Golim4	80 kDa	0.37		380000	0	0	1140000	0	0	0	0		2
Glypican 6	A0A096MJY1_RAT	Gpc6	63 kDa	0.37		473333	0	0	0	1420000	0	0	0			3
Neuronal membrane glycoprotein M6-a	GPM6A_RAT	Gpm6a	31 kDa	0.37		756667	0	0	2270000	0	0	0	0		2
Histone H1.0	H10_RAT	H1f0	21 kDa	0.0038		1.21967e+07	0	14500000	13900000	8190000	0	0	0	10	8	5
Core histone macro-H2A	B1WC28_RAT	H2afy2	40 kDa	0.37		1.75667e+07	0	52700000	0	0	0	0	0	23
Histone H2A.Z	H2AZ_RAT	H2afz	14 kDa	0.0011		3.55667e+08	0	440000000	308000000	319000000	0	0	0	48	31	29
Hepatoma-derived growth factor-related protein 3	HDGR3_RAT	Hdgfl3	22 kDa	0.37		241333	0	724000	0	0	0	0	0	2
Hepatocyte growth factor-regulated tyrosine kinase substrate	HGS_RAT	Hgs	86 kDa	0.17		2.26333e+06	0	2120000	0	4670000	0	0	0	2		5
Histone H1.5	H15_RAT	Hist1h1b	23 kDa	0.03		39500000	0	63600000	27700000	27200000	0	0	0	21	15	9
RCG45259	M0R7B4_RAT	Hist1h1d	22 kDa	0.37		1.62333e+08	0	487000000	0	0	0	0	0	59
Histone H2A type 2-A	H2A2A_RAT	Hist2h2aa3	14 kDa	0.37		3.09333e+08	0	928000000	0	0	0	0	0	76
Histone H2B	D4A817_RAT	Hist2h2be	14 kDa	0.12		6.76333e+08	0	1160000000	0	869000000	0	0	0	269		115
High mobility group protein HMG-I/HMG-Y	HMGA1_RAT	Hmga1	12 kDa	0.12		1.07333e+06	0	1590000	1630000	0	0	0	0	3	3
Heterogeneous nuclear ribonucleoprotein A3	ROA3_RAT	Hnrnpa3	40 kDa	0.37		1.91667e+06	0	0	5750000	0	0	0	0		5
Heterogeneous nuclear ribonucleoprotein A/B	Q9QX81_RAT	Hnrnpab	36 kDa	0.12		1.07667e+06	0	1630000	0	1600000	0	0	0	2		2
Heterogeneous nuclear ribonucleoprotein C	A0A0G2JXW4_RAT	Hnrnpc	34 kDa	0.0053		3010000	0	1940000	3710000	3380000	0	0	0	2	5	5
Heterogeneous nuclear ribonucleoprotein K	HNRPK_RAT	Hnrnpk	51 kDa	0.13		1470000	0	1830000	2580000	0	0	0	0	4	3
Heterochromatin protein 1-binding protein 3	HP1B3_RAT	Hp1bp3	61 kDa	0.0072		3.11333e+07	0	42700000	29100000	21600000	0	0	0	30	22	18
Intercellular adhesion molecule 1	ICAM1_RAT	Icam1	60 kDa	0.37		390000	0	0	1170000	0	0	0	0		2
Interleukin-1 receptor-like 1	F1LR56_RAT	Il1rl1	38 kDa	0.37		223000	0	0	669000	0	0	0	0		2
Keratin 16	Q6IFU9_RAT	Krt16	51 kDa	0.37		4900000	0	0	0	14700000	0	0	0			8
60S ribosomal protein L36	F1M706_RAT	LOC100360439	12 kDa	0.37		660000	0	0	0	1980000	0	0	0			2
Protein ERGIC-53	LMAN1_RAT	Lman1	58 kDa	0.37		340000	0	1020000	0	0	0	0	0	2
Lysyl oxidase homolog 2	LOXL2_RAT	Loxl2	87 kDa	0.37		636667	0	0	0	1910000	0	0	0			2
Leucine-rich repeat neuronal 4	F1LTX4_RAT	Lrrn4	81 kDa	0.00084		4.67333e+06	0	5320000	5050000	3650000	0	0	0	5	4	4
Microtubule-associated protein 1B	MAP1B_RAT	Map1b	270 kDa	0.37		446667	0	1340000	0	0	0	0	0	3
Matrilin 2	F1LXS3_RAT	Matn2	105 kDa	0.37		580000	0	0	0	1740000	0	0	0			3
Malate dehydrogenase, cytoplasmic	MDHC_RAT	Mdh1	36 kDa	0.37		500000	0	1500000	0	0	0	0	0	3
Mesothelin	MSLN_RAT	Msln	69 kDa	0.033		1.68333e+06	0	860000	1520000	2670000	0	0	0	3	2	4
Myosin, heavy polypeptide 9, non-muscle	G3V6P7_RAT	Myh9	226 kDa	0.21		1.29167e+06	0	2920000	955000	0	0	0	0	6	2
Unconventional myosin-Ic	MYO1C_RAT	Myo1c	120 kDa	0.00051		1.53667e+07	0	18000000	12800000	15300000	0	0	0	21	15	19
Nucleosome assembly protein 1-like 1	NP1L1_RAT	Nap1l1	45 kDa	0.13		1.00333e+06	0	1190000	0	1820000	0	0	0	3		3
Neural cell adhesion molecule 1	F1LNY3_RAT	Ncam1	93 kDa	0.37		486667	0	0	0	1460000	0	0	0			2
Nucleolin	NUCL_RAT	Ncl	77 kDa	0.3		1.36667e+07	0	36500000	1590000	2910000	0	0	0	28	2	4
Nicastrin	NICA_RAT	Ncstn	78 kDa	0.12		753333	0	1040000	1220000	0	0	0	0	2	2
Nidogen-1	F1LM84_RAT	Nid1	137 kDa	0.036		1.15533e+07	0	7760000	7900000	19000000	0	0	0	8	6	16
Nucleophosmin	NPM_RAT	Npm1	33 kDa	0.23		5.65667e+06	0	3670000	0	13300000	0	0	0	8		7
Nucleobindin-1	NUCB1_RAT	Nucb1	54 kDa	0.37		326667	0	980000	0	0	0	0	0	2
Polyadenylate-binding protein 1	PABP1_RAT	Pabpc1	71 kDa	0.072		2.01667e+06	0	1380000	3660000	1010000	0	0	0	3	4	2
Multifunctional protein ADE2	PUR6_RAT	Paics	47 kDa	0.05		1.89633e+06	0	739000	1840000	3110000	0	0	0	2	4	5
Phosphatidylethanolamine-binding protein 1	PEBP1_RAT	Pebp1	21 kDa	0.37		293667	0	0	881000	0	0	0	0		2
Peflin	PEF1_RAT	Pef1	30 kDa	0.37		156000	0	0	468000	0	0	0	0		2
Phosphatidylinositol 3-kinase, C2 domain containing, alpha polypeptide (Predicted), isoform CRA_a	D3ZTF6_RAT	Pik3c2a	191 kDa	0.37		750000	0	2250000	0	0	0	0	0	4
Tissue-type plasminogen activator	TPA_RAT	Plat	63 kDa	0.37		149000	0	447000	0	0	0	0	0	2
Procollagen-lysine,2-oxoglutarate 5-dioxygenase 2	D3ZQR7_RAT	Plod2	87 kDa	0.033		2347000	0	3040000	881000	3120000	0	0	0	5	2	6
Protein phosphatase 2 (Formerly 2A), regulatory subunit A (PR 65), alpha isoform, isoform CRA_a	Q5XI34_RAT	Ppp2r1a	65 kDa	0.37		277667	0	833000	0	0	0	0	0	2
Prolargin	PRELP_RAT	Prelp	43 kDa	0.37		259000	0	777000	0	0	0	0	0	2
cAMP-dependent protein kinase type II-alpha regulatory subunit	KAP2_RAT	Prkar2a	45 kDa	0.37		400000	0	1200000	0	0	0	0	0	3
Pre-mRNA processing factor 8, isoform CRA_a	G3V6H2_RAT	Prpf8	274 kDa	0.37		1.62333e+06	0	0	4870000	0	0	0	0		6
Serine protease 23	PRS23_RAT	Prss23	43 kDa	0.37		1.02333e+06	0	3070000	0	0	0	0	0	3
Phosphoserine aminotransferase	E9PSV5_RAT	Psat1	40 kDa	0.37		540000	0	1620000	0	0	0	0	0	3
Protein tyrosine kinase 7	D3ZHG3_RAT	Ptk7	86 kDa	0.37		318667	0	0	956000	0	0	0	0		2
Pentraxin 3	D3ZT94_RAT	Ptx3	42 kDa	0.27		21580000	0	3680000	54900000	6160000	0	0	0	4	29	6
Transcriptional activator protein Pur-alpha	F1LPS8_RAT	Pura	32 kDa	0.0099		9660000	0	13800000	7960000	7220000	0	0	0	15	13	12
Receptor of activated protein C kinase 1	RACK1_RAT	Rack1	35 kDa	0.37		610000	0	1830000	0	0	0	0	0	2
Replication protein A1	A0A0G2KAT3_RAT	Rpa1	68 kDa	0.37		181333	0	0	0	544000	0	0	0			2
60S ribosomal protein L5	RL5_RAT	Rpl5	34 kDa	0.0043		1.49667e+06	0	1900000	1020000	1570000	0	0	0	5	2	3
60S ribosomal protein L8	RL8_RAT	Rpl8	28 kDa	0.37		1200000	0	0	0	3600000	0	0	0			3
60S ribosomal protein L10a	RL10A_RAT	Rpl10a	25 kDa	0.13		1.68333e+06	0	2110000	2940000	0	0	0	0	2	3
60S ribosomal protein L13	RL13_RAT	Rpl13	24 kDa	0.13		2.57333e+06	0	3110000	0	4610000	0	0	0	2		3
60S ribosomal protein L13a	RL13A_RAT	Rpl13a	23 kDa	0.13		1.98667e+06	0	3460000	2500000	0	0	0	0	2	2
60S ribosomal protein L14	RL14_RAT	Rpl14	23 kDa	< 0.00010		6010000	0	5930000	6240000	5860000	0	0	0	4	4	2
60S ribosomal protein L17	RL17_RAT	Rpl17	21 kDa	0.063		4910000	0	8530000	4200000	2000000	0	0	0	5	3	2
60S ribosomal protein L19	RL19_RAT	Rpl19	23 kDa	0.37		780000	0	0	0	2340000	0	0	0			2
60S ribosomal protein L24	RL24_RAT	Rpl24	18 kDa	0.13		2010000	0	3490000	2540000	0	0	0	0	3	2
60S ribosomal protein L27	RL27_RAT	Rpl27	16 kDa	0.03		6.51333e+06	0	3960000	5180000	10400000	0	0	0	4	4	6
60S ribosomal protein L27a	RL27A_RAT	Rpl27a	17 kDa	0.12		2.97333e+06	0	4660000	0	4260000	0	0	0	5		4
60S ribosomal protein L28	Q642E2_RAT	Rpl28	16 kDa	0.37		410000	0	1230000	0	0	0	0	0	2
60S ribosomal protein L30	RL30_RAT	Rpl30	13 kDa	0.12		1640000	0	2100000	0	2820000	0	0	0	3		3
60S ribosomal protein L34	RL34_RAT	Rpl34	14 kDa	0.37		370000	0	1110000	0	0	0	0	0	2
60S acidic ribosomal protein P2	RLA2_RAT	Rplp2	12 kDa	0.37		264000	0	0	0	792000	0	0	0			2
Dolichyl-diphosphooligosaccharide--protein glycosyltransferase subunit 1	RPN1_RAT	Rpn1	68 kDa	0.37		255667	0	767000	0	0	0	0	0	3
40S ribosomal protein S3	RS3_RAT	Rps3	27 kDa	0.008		6570000	0	8740000	6830000	4140000	0	0	0	11	6	4
40S ribosomal protein S4, X isoform	RS4X_RAT	Rps4x	30 kDa	0.021		3.88667e+06	0	2270000	3530000	5860000	0	0	0	3	3	5
40S ribosomal protein S5	B0BN81_RAT	Rps5	23 kDa	0.24		4470000	0	2710000	0	10700000	0	0	0	4		10
40S ribosomal protein S11	RS11_RAT	Rps11	18 kDa	0.37		530000	0	1590000	0	0	0	0	0	2
40S ribosomal protein S13	RS13_RAT	Rps13	17 kDa	0.15		1270000	0	1370000	0	2440000	0	0	0	2		3
40S ribosomal protein S26	RS26_RAT	Rps26	13 kDa	0.0013		6.75667e+06	0	8380000	5600000	6290000	0	0	0	3	4	3
40S ribosomal protein SA	RSSA_RAT	Rpsa	33 kDa	0.37		713333	0	2140000	0	0	0	0	0	3
Ribosome-binding protein 1	F1M853_RAT	Rrbp1	158 kDa	0.37		570000	0	0	1710000	0	0	0	0		3
RuvB-like 1	RUVB1_RAT	Ruvbl1	50 kDa	0.37		386667	0	1160000	0	0	0	0	0	3
RuvB-like helicase	G3V8T5_RAT	Ruvbl2	51 kDa	0.37		272667	0	818000	0	0	0	0	0	2
SEC23A (S. cerevisiae) (Predicted)	B5DFC3_RAT	Sec23a	86 kDa	0.37		183333	0	550000	0	0	0	0	0	2
Plasminogen activator inhibitor 1	PAI1_RAT	Serpine1	45 kDa	0.37		164000	0	492000	0	0	0	0	0	2
Serpin H1	SERPH_RAT	Serpinh1	47 kDa	0.017		7.19333e+06	0	9140000	3570000	8870000	0	0	0	12	8	12
Splicing factor 3b, subunit 1	G3V7T6_RAT	Sf3b1	146 kDa	0.37		420000	0	0	1260000	0	0	0	0		2
Splicing factor proline/glutamine rich (Polypyrimidine tract binding protein associated)	Q4KM71_RAT	Sfpq	75 kDa	0.37		332000	0	0	0	996000	0	0	0			2
Na(+)/H(+) exchange regulatory cofactor NHE-RF1	NHRF1_RAT	Slc9a3r1	39 kDa	0.37		416667	0	1250000	0	0	0	0	0	2
Sphingomyelin phosphodiesterase 3	D4A8L3_RAT	Smpd3	69 kDa	0.12		713333	0	1090000	0	1050000	0	0	0	3		2
Sphingomyelin phosphodiesterase, acid-like 3B	Q4V7D9_RAT	Smpdl3b	52 kDa	0.0043		2.65333e+06	0	2140000	3560000	2260000	0	0	0	4	5	3
U5 small nuclear ribonucleoprotein 200 kDa helicase	M3ZCQ2_RAT	Snrnp200	245 kDa	0.37		376667	0	0	0	1130000	0	0	0			2
Small nuclear ribonucleoprotein D1	B2RZB7_RAT	Snrpd1	13 kDa	0.37		1010000	0	0	0	3030000	0	0	0			2
RCG54604	B5DES0_RAT	Snrpd2	14 kDa	0.17		1.47667e+06	0	1390000	0	3040000	0	0	0	4		4
RCG60635, isoform CRA_b	M0R907_RAT	Snrpd3	14 kDa	0.37		1380000	0	0	0	4140000	0	0	0			3
RCG34610, isoform CRA_c	D4A9L2_RAT	Srsf1	28 kDa	0.13		2.16333e+06	0	2570000	0	3920000	0	0	0	3		3
RCG61762, isoform CRA_d	D4A720_RAT	Srsf7	27 kDa	0.01		1720000	0	1650000	1110000	2400000	0	0	0	2	2	2
Signal transducing adapter molecule 2	STAM2_RAT	Stam2	57 kDa	0.37		463333	0	1390000	0	0	0	0	0	3
Activated RNA polymerase II transcriptional coactivator p15	TCP4_RAT	Sub1	14 kDa	0.0054		7.44333e+06	0	9900000	5190000	7240000	0	0	0	4	3	3
Tubulointerstitial nephritis antigen-like	TINAL_RAT	Tinagl1	53 kDa	0.06		3.15667e+06	0	2350000	1580000	5540000	0	0	0	3	4	7
Transmembrane 9 superfamily member	D3ZUD8_RAT	Tm9sf3	70 kDa	0.37		833333	0	0	2500000	0	0	0	0		2
Transmembrane 9 superfamily member 4	TM9S4_RAT	Tm9sf4	75 kDa	0.37		990000	0	0	2970000	0	0	0	0		2
Tenascin C	B2LYI9_RAT	Tnc	222 kDa	0.064		7.92333e+07	0	60400000	37300000	140000000	0	0	0	41	25	61
DNA topoisomerase 1	TOP1_RAT	Top1	91 kDa	0.0032		1.27567e+07	0	15600000	8870000	13800000	0	0	0	16	7	12
Tetraspanin	O55158_RAT	Tspan8	26 kDa	0.12		7800000	0	10200000	13200000	0	0	0	0	5	4
Uroplakin-1b	UPK1B_RAT	Upk1b	30 kDa	0.006		1910000	0	1500000	2630000	1600000	0	0	0	3	6	3
Uroplakin 3B	D3ZKW6_RAT	Upk3b	30 kDa	0.028		4.15333e+06	0	3580000	6510000	2370000	0	0	0	4	6	3
Vanin 1	Q4KLZ0_RAT	Vnn1	57 kDa	0.0055		3.71667e+06	0	4110000	4650000	2390000	0	0	0	5	6	4
